# Supplementary material for: Genomic sequencing of SARS-CoV-2 in Rwanda reveals the importance of incoming travelers on lineage diversity
Source: Nat Commun. 2021 Sep 29;12:5705. doi: 10.1038/s41467-021-25985-7 (PMC8481346; doi:10.1038/s41467-021-25985-7)
Supplement: Supplementary file 5 — Supplementary Data 1 [file 41467_2021_25985_MOESM5_ESM.xls]

## Sheet: final_master_metadata
gisaid_name	collection_date	registering_unit	age group	sex	district_residence	province_residence	sector	nationality	travel_history	lineage
hCoV-19/Rwanda/D77829-RD/2020	2020-06-08	Gisenyi DH	31-40	M	Rubavu	Western		Rwandan	No	B.1
hCoV-19/Rwanda/E00285-RD/2020	2020-06-11	Covid19_Rusumo Border	31-40	M	NA	NA		Tanzanian	Tanzania	A
hCoV-19/Rwanda/E00288-RD/2020	2020-06-11	Covid19_Rusumo Border	31-40	M	NA	NA		Tanzanian	Tanzania	A
hCoV-19/Rwanda/E32781-RD/2020	2020-06-16	Covid19_Rusumo Border	31-40	M	NA	NA		Tanzanian	Tanzania	B.1
hCoV-19/Rwanda/M95149-RD/2020	2020-07-10	covid19_Nyakarenzo_TC	31-40	F	Nyamagabe	South		Rwandan	No	B.1.380
hCoV-19/Rwanda/M95160-RD/2020	2020-07-10	Nyamagabe RC_G	41-50	M	Nyamagabe	South		Rwandan	No	B.1
hCoV-19/Rwanda/M95141-RD/2020	2020-07-10	Nyamagabe RC_G	31-40	M	Nyamagabe	South		Rwandan	No	B.1.380
hCoV-19/Rwanda/D78363-RD/2020	2020-06-08	Gisenyi DH	31-40	M	Rubavu	Western		Rwandan	DRC	B.1
hCoV-19/Rwanda/M82024-RD/2020	2020-07-10	Covid19 Kigeme	19-30	M	Nyamagabe	South		Rwandan	No	B.1.380
hCoV-19/Rwanda/M95143-RD/2020	2020-07-10	Covid19 Kigeme	31-40	M	Nyamagabe	South		Rwandan	No	B.1.380
hCoV-19/Rwanda/M95142-RD/2020	2020-07-10	Nyamagabe RC_G	19-30	M	Nyamagabe	South		Rwandan	No	B.1.380
hCoV-19/Rwanda/AF74343-RD/2020	2020-09-29	Kinihira PH - TC	19-30	M	Gicumbi	North		Rwandan	No	B.1
hCoV-19/Rwanda/AD81808-RD/2020	2020-09-03	Rutongo DH	31-40	M	Rulindo	North		Rwandan	No	B.1
hCoV-19/Rwanda/AF37991-RD/2020	2020-10-06	Hilltop Hotel covid testing site	51-60	F	NA	NA		Ugandan	Uganda	B.1
hCoV-19/Rwanda/F73496-RD/2020	2020-06-23	Masaka DH	19-30	M	Kicukiro	Kigali city		Rwandan	No	B.1
hCoV-19/Rwanda/E77106-RD/2020	2020-06-17	NMISS Juba	41-50	M	NA	NA		Rwandan	South Sudan	A
hCoV-19/Rwanda/U67992-RD/2020	2020-07-27	Nemba DH	19-30	M	Gakenke	North		Rwandan	No	B.1.380
hCoV-19/Rwanda/U67699-RD/2020	2020-07-27	Nemba DH	51-60	M	Gakenke	North		Rwandan	No	B.1.380
hCoV-19/Rwanda/U66912-RD/2020	2020-07-26	Nemba DH	31-40	M	Gakenke	North		Rwandan	No	B.1.380
hCoV-19/Rwanda/U66872-RD/2020	2020-07-26	Nemba DH	51-60	M	Gakenke	North		Rwandan	No	B.1.380
hCoV-19/Rwanda/U66405-RD/2020	2020-07-26	Ruhengeri APICUR TC	31-40	M	Gakenke	North		Rwandan	No	B.1.380
hCoV-19/Rwanda/U66157-RD/2020	2020-07-25	Nemba DH	31-40	M	Gakenke	North		Rwandan	No	B.1
hCoV-19/Rwanda/U65851-RD/2020	2020-07-24	Ruhengeri APICUR TC	19-30	M	Gakenke	North		Rwandan	No	B.1.380
hCoV-19/Rwanda/U65707-RD/2020	2020-07-25	Ruhengeri APICUR TC	19-30	M	Gakenke	North		Rwandan	No	B.1.380
hCoV-19/Rwanda/U68122-RD/2020	2020-07-29	Nemba DH	19-30	M	Kicukiro	Kigali city		Rwandan	No	B.1.380
hCoV-19/Rwanda/NRLNAT1001/2020	2020-08-27		31-40	M	Nyarugenge		1109-Nyarugenge		No	B.1.380
hCoV-19/Rwanda/NRLNAT1003/2020	2020-08-30		19-30	M	Nigeria		1108-Nyamirambo		No	B.1.380
hCoV-19/Rwanda/1002/2020	2020-08-30		19-30	M	Nigeria				No	B.1.380
hCoV-19/Rwanda/NRLNAT1007/2020	2020-10-17		41-50	M	Nyarugenge		1110-Rwezamenyo		No	B.1.380
hCoV-19/Rwanda/NRLNAT1006/2020	2020-10-17		31-40	M	Nyarugenge		Rwezamenyo		No	B.1.380
hCoV-19/Rwanda/NRLNAT1005/2020	2020-10-22		31-40	M	NA				Italy	B.1.380
hCoV-19/Rwanda/NRLNAT1004/2020	2020-10-19		41-50	M	Kicukiro		1307-Kigarama		No	B.1.389
hCoV-19/Rwanda/NRLNAT1008/2020	2020-10-19		31-40	F	Gasabo		1210-Kinyinya		Morocco	B.1.380
hCoV-19/Rwanda/NRLNAT2001/2020	2020-08-11		41-50	M	Kicukiro		1304-Kagarama	Rwanda	No	B.1.380
hCoV-19/Rwanda/NRLNAT2002/2020	2020-08-26		41-50	M	Gasabo		1205-Jabana	Rwanda	No	B.1.380
hCoV-19/Rwanda/NRLNAT2003/2020	2020-08-26		19-30	M	Nyarugenge		1107-Nyakabanda	Rwanda	No	B.1.380
hCoV-19/Rwanda/NRLNAT2004/2020	2020-08-26		19-30	M	Rulindo		4113-NTARABANA	Rwanda	No	B.1.380
hCoV-19/Rwanda/NRLNAT2005/2020	2020-08-31		31-40	F	Nyarugenge		1101-Gitega	Rwanda	No	B.1.380
hCoV-19/Rwanda/NRLNAT2006/2020	2020-08-21		19-30	M	Nyarugenge		1104-Kimisagara	Rwanda	No	B.1.380
hCoV-19/Rwanda/NRLNAT2007/2020	2020-08-16		19-30	F	Rulindo			Rwanda	No	B.1.380
hCoV-19/Rwanda/NRLNAT2008/2020	2020-08-26		19-30	M	Kicukiro		1302-Gatenga	Rwanda	No	B.1.380
hCoV-19/Rwanda/NRLNAT2009/2020	2020-06-10		31-40	F	Nyarugenge		1107-Nyakabanda	Rwanda	No	B.1.380
hCoV-19/Rwanda/NRLNAT2010/2020	2020-08-21		19-30	M	Kicukiro		1309-Niboye	Rwanda	No	B.1.380
hCoV-19/Rwanda/NRLNAT2011/2020	2020-08-19		0-18	M	Gasabo		Rusororo	Rwanda	No	B.1.380
hCoV-19/Rwanda/NRLNAT2012/2020	2020-08-21		31-40	F	Nyarugenge		1108-Nyamirambo	Rwanda	No	B.1.380
hCoV-19/Rwanda/NRLNAT2013/2020	2020-08-20		19-30	M	Kigali city		Kigarama	Rwanda	No	B.1.380
hCoV-19/Rwanda/NRLNAT2014/2020	2020-08-21		51-60	M	Gasabo		1202-Gatsata	Rwanda	No	B.1
hCoV-19/Rwanda/NRLNAT2015/2020	2020-08-31		19-30	F	Kicukiro		1304-Kagarama	Rwanda	No	B.1.380
hCoV-19/Rwanda/NRLNAT2016/2020	2020-08-21		41-50	M	Nyamagabe		Not found	Rwanda	No	B.1.380
hCoV-19/Rwanda/NRLNAT2017/2020	2020-08-21		19-30	M	Kigali city		Kacyiru	Rwanda	No	B.1.380
hCoV-19/Rwanda/NRLNAT2018/2020	2020-08-25		19-30	M	Gasabo		Niboye	Rwanda	No	B.1.380
hCoV-19/Rwanda/NRLNAT2019/2020	2020-08-27		19-30	F	Kicukiro		1305-Kanombe	Rwanda	No	B.1.380
hCoV-19/Rwanda/NRLNAT2020/2020	2020-08-20		19-30	F	Gasabo		Remera	Rwanda	No	B.1
hCoV-19/Rwanda/NRLNAT2021/2020	2020-08-21		31-40	F	Gasabo		Kimironko	Rwanda	No	B.1.1.281
hCoV-19/Rwanda/NRLNAT2022/2020	2020-08-21		31-40	M	Nyarugenge		1110-Rwezamenyo	Rwanda	No	B.1.380
hCoV-19/Rwanda/NRLNAT2023/2020	2020-08-21		19-30	M	Nyarugenge		1101-Gitega	Rwanda	No	B.1.265
hCoV-19/Rwanda/NRLNAT2024/2020	2020-08-31		31-40	F	Gasabo		1209-Kimironko	Rwanda	No	B.1.380
hCoV-19/Rwanda/NRLNAT2025/2020	2020-08-21		60+	M	Nyarugenge		1104-Kimisagara	Rwanda	No	B.1.380
hCoV-19/Rwanda/NRLNAT2026/2020	2020-08-27		31-40	F	Kamonyi		2812-Runda	Rwanda	No	B.1.380
hCoV-19/Rwanda/NRLNAT2027/2020	2020-08-27		31-40	M	Kicukiro			Rwanda	No	B.1.380
hCoV-19/Rwanda/NRLNAT2028/2020	2020-08-24		19-30	F	Nyarugenge		1104-Kimisagara	Rwanda	No	B.1.380
hCoV-19/Rwanda/NRLNAT2029/2020	2020-08-26		51-60	M	Gasabo		1207-Kacyiru	Rwanda	No	B.1.380
hCoV-19/Rwanda/NRLNAT2030/2020	2020-08-27		41-50	F	Nyarugenge		1102-Kanyinya	Rwanda	No	B.1.380
hCoV-19/Rwanda/NRLNAT2031/2020	2020-08-28		31-40	M	Rwamagana		5103-Gishali	Rwanda	No	B.1.380
hCoV-19/Rwanda/NRLNAT2032/2020	2020-08-28		41-50	M	Kicukiro		1310-Nyarugunga	Rwanda	No	B.1.380
hCoV-19/Rwanda/NRLNAT2033/2020	2020-08-27		60+	M	Kigali city		Gikondo	Rwanda	No	B.1.380
hCoV-19/Rwanda/NRLNAT2034/2020	2020-08-28		31-40	F	Gasabo		1204-Gisozi	Rwanda	No	B.1.380
hCoV-19/Rwanda/NRLNAT2035/2020	2020-08-25		41-50	F	Nyarugenge		1107-Nyakabanda	Rwanda	No	B.1.380
hCoV-19/Rwanda/NRLNAT2036/2020	2020-08-25		31-40	F	Musanze		4302-Cyuve	Rwanda	No	B.1.380
hCoV-19/Rwanda/NRLNAT2037/2020	2020-08-25		41-50	M	Gasabo		1204-Gisozi	Rwanda	No	B.1.380
hCoV-19/Rwanda/NRLNAT2038/2020	2020-08-25		31-40	F	Nyarugenge		Kinyinya	Rwanda	No	B.1.380
hCoV-19/Rwanda/NRLNAT2039/2020	2020-08-25		19-30	F	Kigali city		Bumbogo	Rwanda	No	B.1.380
hCoV-19/Rwanda/NRLNAT2040/2020	2020-08-25		19-30	F	Kigali city		1210-Kinyinya	Rwanda	No	B.1.380
hCoV-19/Rwanda/NRLNAT2041/2020	2020-08-26		41-50	M	Nyarugenge			Rwanda	No	B.1.380
hCoV-19/Rwanda/NRLNAT2042/2020	2020-08-27		19-30	F	Kicukiro		1307-Kigarama	Rwanda	No	B.1.380
hCoV-19/Rwanda/NRLNAT2043/2020	2020-08-28		31-40	F	Kigali city		Niboye	Rwanda	No	B.1.380
hCoV-19/Rwanda/NRLNAT2044/2020	2020-08-27		41-50	M	Gasabo		1209-Kimironko	Rwanda	No	B.1.380
hCoV-19/Rwanda/NRLNAT2045/2020	2020-08-27		31-40	M	Nyarugenge		1109-Nyarugenge	Rwanda	No	B.1.380
hCoV-19/Rwanda/NRLNAT2046/2020	2020-08-30		19-30	M	NA			Nigeria	No	B.1.380
hCoV-19/Rwanda/NRLNAT2047/2020	2020-08-30		0-18	M	NA			Nigeria	No	B.1.380
hCoV-19/Rwanda/NRLNAT2048/2020	2020-08-28		31-40	F	Kigali city		Kimironko	Rwanda	No	B.1.380
hCoV-19/Rwanda/NRLNAT2049/2020	2020-08-29		60+	M	Kigali city		Ndera	Rwanda	No	B.1.380
hCoV-19/Rwanda/NRLNAT2050/2020	2020-08-30		51-60	M	NA			Morocco	Senegal	B.1.1.29
hCoV-19/Rwanda/NRLNAT2051/2020	2020-08-30		60+	F	Gicumbi		4503-Byumba	Rwanda	No	B.1.380
hCoV-19/Rwanda/NRLNAT2052/2020	2020-10-22		51-60	M	NA			India	No	B.1.380
hCoV-19/Rwanda/NRLNAT2053/2020	2020-10-21		41-50	M	Gasabo		1209-Kimironko	Rwanda	No	B.1.380
hCoV-19/Rwanda/NRLNAT2054/2020	2020-05-27		31-40	M	Nyarugenge		1110-Rwezamenyo	Rwanda	No	B.1.380
hCoV-19/Rwanda/NRLNAT2055/2020	2020-07-24		31-40	F	Kigali city		Kimironko	Rwanda	No	B.1.380
hCoV-19/Rwanda/NRLNAT2056/2020	2020-07-30		31-40	M	Kicukiro		1310-Nyarugunga	Rwanda	No	B.1.380
hCoV-19/Rwanda/NRLNAT2057/2020	2020-08-28		41-50	M	Kicukiro		1304-Kagarama	Tanzania	Tanzania	B.1.380
hCoV-19/Rwanda/NRLNAT2058/2020	2020-08-28		31-40	M	Gasabo		1213-Remera	Rwanda	No	B.1.380
hCoV-19/Rwanda/NRLNAT2059/2020	2020-08-12		31-40	F	Gasabo		1207-Kacyiru	Rwanda	No	B.1.380
hCoV-19/Rwanda/NRLNAT2060/2020	2020-08-14		41-50	F	Nyarugenge		1106-Muhima	Rwanda	No	B.1.380
hCoV-19/Rwanda/NRLNAT2061/2020	2020-08-20		31-40	M	Nyarugenge		1108-Nyamirambo	Rwanda	No	B.1.380
hCoV-19/Rwanda/NRLNAT2062/2020	2020-08-20		0-18	M	Kicukiro		1306-Kicukiro	Rwanda	No	B.1
hCoV-19/Rwanda/NRLNAT2063/2020	2020-08-21		31-40	F	Nyarugenge		1101-Gitega	Rwanda	No	B.1.380
hCoV-19/Rwanda/NRLNAT2064/2020	2020-08-14		31-40	M	Gasabo		1202-Gatsata	Rwanda	No	B.1.380
hCoV-19/Rwanda/NRLNAT2065/2020	2020-08-28		0-18	F	Gasabo		1210-Kinyinya	Rwanda	No	B.1.380
hCoV-19/Rwanda/NRLNAT2066/2020	2020-08-17		60+	F	Gasabo		Kanombe	Rwanda	No	B.1.380
hCoV-19/Rwanda/NRLNAT2067/2020	2020-08-17		31-40	M	Gasabo		Kimironko	Rwanda	No	B.1.380
hCoV-19/Rwanda/NRLNAT2068/2020	2020-08-19		31-40	M	Nyarugenge		1101-Gitega	Rwanda	No	B.1.143
hCoV-19/Rwanda/NRLNAT2069/2020	2020-08-14		19-30	M	Nyarugenge		1106-Muhima	Rwanda	No	B.1.380
hCoV-19/Rwanda/NRLNAT2070/2020	2020-08-14		41-50	M	Kicukiro		1305-Kanombe	Rwanda	No	B.1.380
hCoV-19/Rwanda/NRLNAT2071/2020	2020-08-13		19-30	M	Kigali city		Kagana	Rwanda	No	B.1.380
hCoV-19/Rwanda/NRLNAT2072/2020	2020-08-15		19-30	F	Nyarugenge		1105-Mageregere	Rwanda	No	B.1.380
hCoV-19/Rwanda/NRLNAT2073/2020	2020-08-14		31-40	M	Gasabo		1109-Nyarugenge	Pakistan	No	B.1.380
hCoV-19/Rwanda/NRLNAT2074/2020	2020-08-20		31-40	M	Nyarugenge		1204-Gisozi	Rwanda	No	B.1.380
hCoV-19/Rwanda/NRLNAT2075/2020	2020-08-21		0-18	F	Gasabo		1109-Nyarugenge	Rwanda	No	B.1.380
hCoV-19/Rwanda/NRLNAT2076/2020	2020-08-16		19-30	M	Gasabo		1207-Kacyiru	Rwanda	No	B.1.380
hCoV-19/Rwanda/NRLNAT1009/2020	2020-12-16		19-30	M	Gasabo		Kimihurura	Lebanon	No	B.1
hCoV-19/Rwanda/NRLNAT1010/2020	2020-12-14		41-50	M	NA		Kimironko	Madagascar	Kenya	A.23.1
hCoV-19/Rwanda/NRLNAT1011/2020	2020-12-16		0-18	F	NA		Gatenga	Rwanda	No	A
hCoV-19/Rwanda/NRLNAT1012/2020	2020-12-16		41-50	M	NA			Uganda	Uganda	A.23.1
hCoV-19/Rwanda/NRLNAT1013/2020	2020-12-15		31-40	F	NA		Ruyenzi	Rwanda	Kenya	A.23.1
hCoV-19/Rwanda/NRLNAT1014/2020	2020-12-15		31-40	F	Rubavu		Gisenyi	Rwanda	No	A.23.1
hCoV-19/Rwanda/NRLNAT1015/2020	2020-12-12		41-50	M	NA		Niboye	Rwanda	No	B.1
hCoV-19/Rwanda/NRLNAT1016/2020	2020-12-14		19-30	M	Gasabo		Kimihurura	Sweden	No	B.1.380
hCoV-19/Rwanda/NRLNAT1017/2020	2020-12-16		51-60	F	Rubavu		Gisenyi	Rwanda	No	B.1
hCoV-19/Rwanda/NRLNAT1018/2020	2020-04-12		19-30	F	Gicumbi		Gisozi	Rwanda	No	A.23.1
hCoV-19/Rwanda/NRLNAT1019/2020	2020-12-12		0-18	F	Gasabo		1209-Kimironko	Rwanda	No	A.23.1
hCoV-19/Rwanda/NRLNAT1020/2020	2020-12-15		41-50	M	Kicukiro		Nyarugunga	Rwanda	No	A.23.1
hCoV-19/Rwanda/NRLNAT1021/2020	2020-12-15		31-40	F	NA			Northern Ireland	No	B.1
hCoV-19/Rwanda/NRLNAT1022/2020	2020-12-16		51-60	M	NA		Rwezamenyo	Rwanda	No	B.1.1.315
hCoV-19/Rwanda/NRLNAT1023/2020	2020-12-13		0-18	M	Gasabo		Kinyinya	Rwanda	USA	B.1.1.186
hCoV-19/Rwanda/NRLNAT1024/2020	2020-12-13		19-30	M	NA			Uganda	No	A.23.1
hCoV-19/Rwanda/NRLNAT1025/2020	2020-12-13		19-30	M	NA		Kacyiru	India	No	B.1.380
hCoV-19/Rwanda/NRLNAT1026/2020	2020-12-13		19-30	M	Nyarugenge		Nyamirambo	Rwanda	No	B.1.380
hCoV-19/Rwanda/NRLNAT1027/2020	2020-12-13		31-40	M	NA			Rwanda	USA	B.1.2
hCoV-19/Rwanda/NRLNAT1028/2020	2020-12-13		31-40	M	NA			Canada	Canada	B.1.36.18
hCoV-19/Rwanda/NRLNAT1029/2020	2020-12-17		51-60	M	NA			China	China	A.23.1
hCoV-19/Rwanda/NRLNAT1030/2020	2020-12-17		51-60	F	Nyarugenge		Nyarugenge	Rwanda	No	B.1.380
hCoV-19/Rwanda/NRLNAT1031/2020	2020-12-17		31-40	F	Gasabo		Kimironko	Burundi	No	B.1.380
hCoV-19/Rwanda/NRLNAT1032/2020	2020-12-17		51-60	F	Nyarugenge		Nyarugenge	Rwanda	No	B.1.380
hCoV-19/Rwanda/NRLNAT1033/2020	2020-12-17		60+	F	NA			Rwanda	No	B.1.380
hCoV-19/Rwanda/NRLNAT1034/2020	2020-12-17		60+	F	Kigali city			Belgium	No	B.1.380
hCoV-19/Rwanda/NRLNAT1035/2020	2020-12-17		60+	F	Nyarugenge		Nyarugenge	Belgium	No	B.1.380
hCoV-19/Rwanda/NRLNAT1036/2020	2020-12-17		31-40	F	Nyarugenge		Nyarugenge	Uganda	No	B.1.380
hCoV-19/Rwanda/NRLNAT1037/2020	2020-12-17		41-50	F	Gasabo		1207-Kacyiru	Uganda	No	B.1
hCoV-19/Rwanda/NRLNAT1038/2020	2020-12-17		19-30	M	NA			Zimbabwe	No	B.1.380
hCoV-19/Rwanda/NRLNAT1039/2020	2020-12-17		19-30	F	NA			Rwanda	No	A.23.1
hCoV-19/Rwanda/NRLNAT1041/2020	2020-12-17		60+	F	Nyarugenge		Nyarugenge	Rwanda	No	B.1.380
hCoV-19/Rwanda/NRLNAT1042/2020	2020-12-17		60+	F	Nyarugenge		Nyarugenge	Rwanda	No	B.1.380
hCoV-19/Rwanda/NRLNAT1043/2020	2020-12-17		60+	F	Nyarugenge		Nyarugenge	Belgium	No	B.1.380
hCoV-19/Rwanda/NRLNAT1044/2020	2020-12-17		60+	F	NA			Rwanda	No	B.1.380
hCoV-19/Rwanda/NRLNAT1045/2020	2020-12-17		41-50	F	Nyarugenge		Nyarugenge	Rwanda	No	B.1.380
hCoV-19/Rwanda/NRLNAT1046/2020	2020-12-17		19-30	F	NA			Rwanda	No	B.1.380
hCoV-19/Rwanda/NRLNAT1047/2021	2021-01-11		31-40	M	NA		Kimihurura	Rwanda	No	A.23.1
hCoV-19/Rwanda/NRLNAT1048/2020	2020-10-21		31-40	M	Nyarugenge		Nyamirambo	Rwanda	No	A.23.1
hCoV-19/Rwanda/NRLNAT1049/2021	2021-01-11		19-30	F	NA			United States of America	No	A.23.1
hCoV-19/Rwanda/NRLNAT1050/2021	2021-01-11		41-50	F	NA			Kenya	No	A.23.1
hCoV-19/Rwanda/NRLNAT1051/2021	2021-01-11		31-40	M	NA			Uganda	No	A.23.1
hCoV-19/Rwanda/NRLNAT1052/2021	2021-01-06		19-30	M	Muhanga			Rwanda	No	A.23.1
hCoV-19/Rwanda/NRLNAT1053/2021	2021-01-12		41-50	F	NA			Canada	No	A.23.1
hCoV-19/Rwanda/NRLNAT1054/2021	2021-01-12		19-30	M	NA			Uganda	No	A.23.1
hCoV-19/Rwanda/NRLNAT1055/2021	2021-01-12		41-50	F	Gasabo		1209-Kimironko	Rwanda	No	A.23.1
hCoV-19/Rwanda/NRLNAT1056/2021	2021-01-12		51-60	M	NA			Portugal	No	B.1.177
hCoV-19/Rwanda/NRLNAT1057/2021	2021-01-12		41-50	M	Nyarugenge		Nyarugenge	Rwanda	No	A.23.1
hCoV-19/Rwanda/NRLNAT1058/2020	2020-12-16		19-30	F	Bugesera		Nyamata	Rwanda	No	B.1.2
hCoV-19/Rwanda/NRLNAT1059/2020	2020-12-14		19-30	M	NA			Rwanda	No	A.23.1
hCoV-19/Rwanda/NRLNAT1060/2020	2020-12-15		41-50	F	Kicukiro		Niboyi	Rwanda	No	A.23.1
hCoV-19/Rwanda/NRLNAT1061/2020	2020-12-15		19-30	M	Rubavu		3304-Gisenyi	Congo (Democratic Republic of the)	DRC	B.1.380
hCoV-19/Rwanda/NRLNAT1062/2020	2020-12-17		31-40	F	Rwamagana		Muyumbu	Rwanda	No	A.23.1
hCoV-19/Rwanda/NRLNAT1064/2020	2020-12-17		19-30	M	Kicukiro		Nyarugunga	Rwanda	No	A.23.1
hCoV-19/Rwanda/NRLNAT1065/2020	2020-12-17		31-40	F	Nyarugenge		1110-Rwezamenyo	Rwanda	No	B.1.380
hCoV-19/Rwanda/NRLNAT1068/2020	2020-11-25		0-18	M	NA		Kigarama	Rwanda	No	B.1.380
hCoV-19/Rwanda/NRLNAT1069/2020	NA				NA			NA	No	B.1.380
hCoV-19/Rwanda/NRLNAT1070/2020	2020-11-03		0-18	M	NA			Rwanda	No	B.1.380
hCoV-19/Rwanda/NRLNAT1072/2020	2020-11-03		0-18	M	NA			Rwanda	No	B.1.380
hCoV-19/Rwanda/NRLNAT1073/2020	2020-11-03		0-18	M	NA			Rwanda	No	B.1.380
hCoV-19/Rwanda/NRLNAT1074/2020	2020-11-03		0-18	M	NA		Tumba	Rwanda	No	B.1.380
hCoV-19/Rwanda/NRLNAT1077/2020	2020-11-03		19-30	M	Kicukiro		Gikondo	Rwanda	No	B.1.380
hCoV-19/Rwanda/NRLNAT1078/2020	2020-11-03		0-18	M	NA			Rwanda	No	B.1.380
hCoV-19/Rwanda/NRLNAT1079/2021	2021-01-07		41-50	M	Gicumbi		4503-Byumba	Rwanda	No	A.23.1
hCoV-19/Rwanda/NRLNAT1080/2021	2021-01-13		60+	F	NA			Rwanda	No	A.23.1
hCoV-19/Rwanda/NRLNAT1081/2021	2021-01-13		60+	M	NA			Rwanda	No	A.23.1
hCoV-19/Rwanda/NRLNAT1082/2020	2020-12-21		60+	M	NA			Rwanda	No	B.1.380
hCoV-19/Rwanda/NRLNAT1083/2021	2021-01-07		31-40	M	Gasabo		Ndera	Rwanda	No	A.23.1
hCoV-19/Rwanda/NRLNAT1084/2020	2020-12-31		60+	M	Rwamagana		5105-Kigabiro	Rwanda	No	B.1
hCoV-19/Rwanda/NRLNAT1085/2021	2021-01-08		31-40	F	Nyanza			Rwanda	No	A.23.1
hCoV-19/Rwanda/NRLNAT1086/2021	2021-01-02		51-60	M	Huye		2414-Tumba	Rwanda	No	A.23.1
hCoV-19/Rwanda/NRLNAT1087/2020	2020-12-16				NA			Rwanda	No	B.1.1.29
hCoV-19/Rwanda/AT33505-RD/2020	2020-12-10	covid19_Kagarama High School	0-18	M	Kigali city				No	A.23.1
hCoV-19/Rwanda/AY29088-RD/2020	2021-01-01	covid19_Kanombe Airport travelers	31-40	F	Gasabo				United Arab Emirates	B.1.36
hCoV-19/Rwanda/AY81326-RD/2020	2021-01-04	covid19_Kanombe Airport travelers	19-30	F	NA				Gabon	B.1
hCoV-19/Rwanda/AY78120-RD/2020	2020-12-14	covid19_Kanombe Airport travelers	31-40	M	Kicukiro				Uganda	A.23.1
hCoV-19/Rwanda/AY24894-RD/2020	2021-01-01	covid19_Kanombe Airport travelers	19-30	F	NA				United Arab Emirates	B.1.36
hCoV-19/Rwanda/AV65997-RD/2020	2020-12-28	covid19_Kanombe Airport travelers	31-40	M	Kicukiro				Burundi	B.1.1.7
hCoV-19/Rwanda/AY43736-RD/2020	2021-01-05	covid19_Kanombe Airport private testing	31-40	F	Gasabo				Kenya	A.23
hCoV-19/Rwanda/AY77273-RD/2020	2021-01-04	covid19_Kanombe Airport travelers	19-30	M	NA				Tanzania	A.23.1
hCoV-19/Rwanda/AY81332-RD/2020	2021-01-04	covid19_Kanombe Airport travelers	31-40	M	Gasabo				DRC	B.1.351
hCoV-19/Rwanda/AY77279-RD/2020	2021-01-04	covid19_Kanombe Airport travelers	19-30	M	NA				Tanzania	A.23.1
hCoV-19/Rwanda/AV89228-RD/2020	2020-12-22	CHK(CHUK) HNR	41-50	M	Kigali city				No	B.1.380
hCoV-19/Rwanda/AK36376-RD/2020	2020-10-18	Kinihira PH - TC	31-40	M	NA				Kenya	B.1.393
hCoV-19/Rwanda/BH74409-RD/2020	2021-02-13	Covid-19 yamata DH	41-50	M	Bugesera				No	A.23.1
hCoV-19/Rwanda/BH74397-RD/2020	2021-02-13	Covd-19_Nyamata DH	41-50	M	Bugesera				No	A.23.1
hCoV-19/Rwanda/BH72006-RD/2020	2021-02-13	Nyamata DH	41-50	M	Bugesera				No	A.23.1
hCoV-19/Rwanda/BH72124-RD/2020	2021-02-13	yamata DH	41-50	M	Bugesera				No	A.23.1
hCoV-19/Rwanda/BH75445-RD/2020	2021-02-13	yamata DH	31-40	M	Bugesera				No	A.23.1
hCoV-19/Rwanda/AV78922-RD/2020	2020-12-29	Nemba DH	19-30	M	Musanze				No	A.23.1
hCoV-19/Rwanda/AV79004-RD/2020	2020-12-29	Nemba DH	31-40	M	Gakenke				No	B.1.380
hCoV-19/Rwanda/AX81260-RD/2020	2020-12-21	Rutongo DH	19-30	M	Rulindo				No	A.23.1
hCoV-19/Rwanda/AX83834-RD/2020	2020-12-22	Rutongo DH	31-40	F	Rulindo				No	A.23.1
hCoV-19/Rwanda/AV76478-RD/2020	2020-12-29	Rutongo DH	19-30	M	Rulindo				No	A.23.1
