# Supplementary material for: Genomic sequencing of SARS-CoV-2 in Rwanda reveals the importance of incoming travelers on lineage diversity
Source: Nat Commun. 2021 Sep 29;12:5705. doi: 10.1038/s41467-021-25985-7 (PMC8481346; doi:10.1038/s41467-021-25985-7)
Supplement: Supplementary file 7 — Supplementary Data 3 [file 41467_2021_25985_MOESM7_ESM.txt]

(Rwanda/AK36376/2020|AK36376|2020-10-18:0.0002866329,((((((((((((((((((((((((((((((((((((((((((((((((((((((((((((((((Rwanda/AT33505/2020|AT33505|2020-12-10:0.0000007185,(hCoV-19/Uganda/UG166/2020|EPI_ISL_954229|2020-12-26:0.0000007185,hCoV-19/Uganda/UG165/2020|EPI_ISL_954255|2020-12-26:0.0000007185):0.0001048125):0.0000348447,hCoV-19/Rwanda/NRLNAT1049/2021|EPI_ISL_925884|2021-01-11:0.0001397299):0.0000007185,(Rwanda/BH72124/2021|BH72124|2021-02-13:0.0001151145,hCoV-19/Rwanda/NRLNAT1080/2021|EPI_ISL_925909|2021-01-13:0.0001397214):0.0000007185):0.0000007185,(((((Rwanda/AT78120/2020|AT78120|2020-12-14:0.0001675237,(Rwanda/BH74397/2021|BH74397|2021-02-13:0.0002871529,((((hCoV-19/Rwanda/NRLNAT1083/2021|EPI_ISL_925912|2021-01-07:0.0000347385,hCoV-19/Rwanda/NRLNAT1018/2020|EPI_ISL_925856|2020-12-04:0.0000347469):0.0000007185,(hCoV-19/Rwanda/NRLNAT1085/2021|EPI_ISL_925914|2021-01-08:0.0000347335,hCoV-19/Rwanda/NRLNAT1086/2021|EPI_ISL_925915|2021-01-02:0.0000347413):0.0000007185):0.0000007185,((hCoV-19/Rwanda/NRLNAT1039/2020|EPI_ISL_925875|2020-12-17:0.0000007185,hCoV-19/Rwanda/NRLNAT1059/2020|EPI_ISL_925894|2020-12-14:0.0000349437):0.0000007185,hCoV-19/Rwanda/NRLNAT1050/2021|EPI_ISL_925885|2021-01-11:0.0000698219):0.0000007185):0.0000007185,((hCoV-19/Rwanda/NRLNAT1010/2020|EPI_ISL_925848|2020-12-14:0.0000007185,(hCoV-19/Rwanda/NRLNAT1013/2020|EPI_ISL_925851|2020-12-15:0.0000007185,hCoV-19/Rwanda/NRLNAT1014/2020|EPI_ISL_925852|2020-12-15:0.0000007185):0.0001391492):0.0000007185,hCoV-19/Rwanda/NRLNAT1048/2020|EPI_ISL_925883|2020-10-21:0.0001050610):0.0000007185):0.0000007185):0.0000697530):0.0000347410,(((((((((hCoV-19/Uganda/UG205/2021|EPI_ISL_954226|2021-01-02:0.0002795866,(hCoV-19/Uganda/UG188/2020|EPI_ISL_954284|2020-12-30:0.0003498330,hCoV-19/Uganda/UG191/2020|EPI_ISL_954285|2020-12-30:0.0001398462):0.0000347720):0.0000007185,(hCoV-19/Uganda/UG186/2020|EPI_ISL_954283|2020-12-29:0.0002094349,hCoV-19/Uganda/UG194/2020|EPI_ISL_954290|2020-12-31:0.0001048187):0.0000007185):0.0000007185,(hCoV-19/Uganda/UG181/2020|EPI_ISL_954270|2020-12-28:0.0000007185,((hCoV-19/Uganda/UG192/2020|EPI_ISL_954286|2020-12-30:0.0002092613,hCoV-19/Rwanda/NRLNAT1054/2021|EPI_ISL_925889|2021-01-12:0.0000007185):0.0000007185,hCoV-19/Uganda/UG185/2020|EPI_ISL_955136|2020-12-29:0.0001048672):0.0000007185):0.0000007185):0.0000007185,(hCoV-19/Uganda/UG177/2020|EPI_ISL_954260|2020-12-27:0.0000348485,hCoV-19/Uganda/UG170/2020|EPI_ISL_954264|2020-12-27:0.0000348471):0.0000007185):0.0000007185,((hCoV-19/Uganda/UG168/2020|EPI_ISL_954262|2020-12-27:0.0000007185,hCoV-19/Rwanda/NRLNAT1060/2020|EPI_ISL_925895|2020-12-15:0.0000007185):0.0000348478,hCoV-19/Uganda/UG182/2020|EPI_ISL_954271|2020-12-28:0.0001048448):0.0000007185):0.0000007185,((hCoV-19/Uganda/UG180/2020|EPI_ISL_954227|2020-12-28:0.0002094376,((hCoV-19/Uganda/UG176/2020|EPI_ISL_954259|2020-12-27:0.0001412122,hCoV-19/Uganda/UG210/2020|EPI_ISL_954277|2020-12-28:0.0001396983):0.0000349152,hCoV-19/Uganda/UG179/2020|EPI_ISL_954269|2020-12-28:0.0001397671):0.0000347060):0.0000007185,(hCoV-19/Uganda/UG202/2021|EPI_ISL_954298|2021-01-01:0.0000697355,hCoV-19/Uganda/UG203/2021|EPI_ISL_954299|2021-01-01:0.0001048558):0.0000007185):0.0000007185):0.0000007185,(hCoV-19/Uganda/UG167/2020|EPI_ISL_954261|2020-12-27:0.0001397221,hCoV-19/NewZealand/21MV0066/2021|EPI_ISL_1016854|2021-02-08:0.0001765744):0.0000007185):0.0000007185,hCoV-19/Uganda/UG193/2020|EPI_ISL_954287|2020-12-30:0.0000697370):0.0000347248,(((hCoV-19/Uganda/UG206/2020|EPI_ISL_954273|2020-12-28:0.0000007185,(hCoV-19/Uganda/UG207/2020|EPI_ISL_954274|2020-12-28:0.0000007185,hCoV-19/Uganda/UG208/2020|EPI_ISL_954275|2020-12-28:0.0000007185):0.0000697436):0.0001397144,hCoV-19/Uganda/UG200/2020|EPI_ISL_954296|2020-12-31:0.0001397168):0.0000007185,hCoV-19/Uganda/UG211/2020|EPI_ISL_954278|2020-12-28:0.0002796022):0.0000348477):0.0000007185):0.0000007185,(((hCoV-19/Uganda/UG171/2020|EPI_ISL_954266|2020-12-27:0.0000348607,hCoV-19/Uganda/UG183/2020|EPI_ISL_954272|2020-12-28:0.0000348762):0.0001744721,hCoV-19/Uganda/UG214/2020|EPI_ISL_954280|2020-12-28:0.0001744384):0.0000007185,(hCoV-19/Uganda/UG187/2020|EPI_ISL_954281|2020-12-29:0.0000695733,hCoV-19/Rwanda/NRLNAT1029/2020|EPI_ISL_925865|2020-12-17:0.0000697600):0.0000348324):0.0000007185):0.0000007185,(((((Rwanda/BH72006/2021|BH72006|2021-02-13:0.0000389655,Rwanda/BH75445/2021|BH75445|2021-02-13:0.0000415021):0.0000007185,hCoV-19/Rwanda/NRLNAT1052/2021|EPI_ISL_925887|2021-01-06:0.0001571459):0.0000519904,(hCoV-19/Rwanda/NRLNAT1047/2021|EPI_ISL_925882|2021-01-11:0.0000007185,hCoV-19/Rwanda/NRLNAT1051/2021|EPI_ISL_925886|2021-01-11:0.0000007185):0.0000697369):0.0000007185,((hCoV-19/Rwanda/NRLNAT1079/2021|EPI_ISL_925908|2021-01-07:0.0001049300,(hCoV-19/Rwanda/NRLNAT1053/2021|EPI_ISL_925888|2021-01-12:0.0000007185,hCoV-19/Rwanda/NRLNAT1057/2021|EPI_ISL_925892|2021-01-12:0.0000007185):0.0001049140):0.0000348207,hCoV-19/Rwanda/NRLNAT1055/2021|EPI_ISL_925890|2021-01-12:0.0000697466):0.0000007185):0.0000347244,(hCoV-19/Uganda/UG174/2020|EPI_ISL_954257|2020-12-27:0.0001397145,(((hCoV-19/Uganda/UG213/2020|EPI_ISL_954279|2020-12-28:0.0002097193,hCoV-19/Uganda/UG189/2020|EPI_ISL_954288|2020-12-31:0.0002102225):0.0000345520,(hCoV-19/Rwanda/NRLNAT1024/2020|EPI_ISL_925861|2020-12-13:0.0001745247,hCoV-19/Rwanda/NRLNAT1064/2020|EPI_ISL_925898|2020-12-17:0.0002448705):0.0000007185):0.0000007185,hCoV-19/Uganda/UG199/2020|EPI_ISL_954295|2020-12-31:0.0001744816):0.0000347246):0.0000007185):0.0000007185):0.0000007185,((((Rwanda/AV76478/2020|AV76478|2020-12-29:0.0001211684,Rwanda/AX83834/2020|AX83834|2020-12-22:0.0000383711):0.0000007185,Rwanda/AX81260/2020|AX81260|2020-12-21:0.0000007185):0.0000743718,(Rwanda/AV78922/2020|AV78922|2020-12-29:0.0000774099,Rwanda/BH74409/2021|BH74409|2021-02-13:0.0001503736):0.0000007185):0.0000007185,((((((Rwanda/AY77273/2021|AY77273|2021-01-04:0.0000007185,(hCoV-19/India/KA-NIMH-SEQ-166/2021|EPI_ISL_995747|2021-01-20:0.0000007185,hCoV-19/India/KA-NIMH-SEQ-171/2021|EPI_ISL_995753|2021-01-21:0.0000604930):0.0001162886):0.0000007185,Rwanda/AY77279/2021|AY77279|2021-01-04:0.0000007185):0.0001050033,hCoV-19/Uganda/UG184/2020|EPI_ISL_954282|2020-12-29:0.0001050072):0.0000007185,((hCoV-19/Ghana/WACCBIP-GS109/2021|EPI_ISL_944663|2021-01-06:0.0002453592,hCoV-19/Uganda/UG175/2020|EPI_ISL_954258|2020-12-27:0.0000347781):0.0000007185,((hCoV-19/Uganda/UG172/2020|EPI_ISL_954267|2020-12-27:0.0000695014,hCoV-19/Uganda/UG195/2020|EPI_ISL_954291|2020-12-31:0.0000694994):0.0000007185,((hCoV-19/Uganda/UG190/2020|EPI_ISL_954289|2020-12-31:0.0001050023,hCoV-19/Uganda/UG204/2021|EPI_ISL_954300|2021-01-02:0.0000694983):0.0000007185,((hCoV-19/Uganda/UG196/2020|EPI_ISL_954292|2020-12-31:0.0000007185,hCoV-19/Uganda/UG197/2020|EPI_ISL_954293|2020-12-31:0.0000007185):0.0000007185,hCoV-19/Uganda/UG198/2020|EPI_ISL_954294|2020-12-31:0.0000347805):0.0000347791):0.0000007185):0.0000007185):0.0000347770):0.0000007185,hCoV-19/Uganda/UG178/2020|EPI_ISL_954268|2020-12-28:0.0001399155):0.0001055679,hCoV-19/Uganda/UG169/2020|EPI_ISL_954263|2020-12-27:0.0003153725):0.0000338105):0.0000007185):0.0000007185):0.0000007185,(((hCoV-19/Rwanda/NRLNAT1081/2021|EPI_ISL_925910|2021-01-13:0.0002453011,hCoV-19/Uganda/UG201/2021|EPI_ISL_954297|2021-01-01:0.0003501211):0.0000345608,hCoV-19/Rwanda/NRLNAT1020/2020|EPI_ISL_925858|2020-12-15:0.0001050597):0.0000007185,((hCoV-19/Rwanda/NRLNAT1019/2020|EPI_ISL_925857|2020-12-12:0.0000519492,hCoV-19/Rwanda/NRLNAT1062/2020|EPI_ISL_925897|2020-12-17:0.0000348466):0.0000524852,hCoV-19/Kenya/C80125/2021|EPI_ISL_969003|2021-01-16:0.0002214485):0.0000348126):0.0000007185):0.0000007185,hCoV-19/Uganda/UG209/2020|EPI_ISL_954276|2020-12-28:0.0001048495):0.0000007185,hCoV-19/Rwanda/NRLNAT1012/2020|EPI_ISL_925850|2020-12-16:0.0002092775):0.0000698221,((Rwanda/AY43736/2021|AY43736|2021-01-05:0.0001555656,(hCoV-19/Kenya/C76749/2020|EPI_ISL_855544|2020-12-04:0.0000007185,hCoV-19/Kenya/C77606/2020|EPI_ISL_855546|2020-12-18:0.0000007185):0.0001424998):0.0000449368,hCoV-19/Uganda/UG173/2020|EPI_ISL_954256|2020-12-27:0.0001396549):0.0000348591):0.0000007185,(hCoV-19/Uganda/UG144/2020|EPI_ISL_954247|2020-09-01:0.0000348291,(((((hCoV-19/Uganda/UG146/2020|EPI_ISL_954249|2020-09-01:0.0000000000,hCoV-19/Uganda/UG126/2020|EPI_ISL_738033|2020-09-01:0.0000000000):0.0000000000,hCoV-19/Uganda/UG118/2020|EPI_ISL_738025|2020-09-01:0.0000000000):0.0000000000,hCoV-19/Uganda/UG127/2020|EPI_ISL_738034|2020-09-01:0.0000000000):0.0000000000,hCoV-19/Uganda/UG128/2020|EPI_ISL_738035|2020-09-01:0.0000000000):0.0000007185,hCoV-19/Uganda/UG149/2020|EPI_ISL_954252|2020-09-01:0.0000007185):0.0000007185):0.0000348281):0.0000007185,hCoV-19/Uganda/UG099/2020|EPI_ISL_738007|2020-08-15:0.0000348298):0.0000346955,(((((hCoV-19/Cambodia/137334/2020|EPI_ISL_918359|2020-12-02:0.0000000000,hCoV-19/Cambodia/139820/2020|EPI_ISL_918361|2020-12-05:0.0000000000):0.0000007185,hCoV-19/Cambodia/139037/2020|EPI_ISL_918360|2020-12-04:0.0000007185):0.0000007185,hCoV-19/Cambodia/137931/2020|EPI_ISL_918364|2020-12-03:0.0000347392):0.0000347370,((hCoV-19/Cambodia/137932/2020|EPI_ISL_918363|2020-12-03:0.0000000000,hCoV-19/Cambodia/127828/2020|EPI_ISL_918366|2020-11-29:0.0000000000):0.0000007185,hCoV-19/Cambodia/137333/2020|EPI_ISL_918365|2020-12-02:0.0000007185):0.0000007185):0.0000014697,((hCoV-19/Cambodia/126515/2020|EPI_ISL_918367|2020-11-28:0.0000007185,hCoV-19/Cambodia/126517/2020|EPI_ISL_918369|2020-11-28:0.0000007185):0.0000007185,(hCoV-19/Cambodia/126518/2020|EPI_ISL_918370|2020-11-28:0.0000007185,hCoV-19/Cambodia/126521/2020|EPI_ISL_918372|2020-11-28:0.0000007185):0.0000347312):0.0000340382):0.0002468747):0.0003514203,hCoV-19/Kenya/C25958/2020|EPI_ISL_806680|2020-06-27:0.0002636881):0.0000007185,(hCoV-19/Kenya/C44035/2020|EPI_ISL_806572|2020-08-13:0.0002613342,((hCoV-19/Uganda/UG057/2020|EPI_ISL_737974|2020-07-24:0.0000348258,hCoV-19/Uganda/UG064/2020|EPI_ISL_737980|2020-08-26:0.0001396134):0.0000348286,(hCoV-19/Uganda/UG060/2020|EPI_ISL_737976|2020-07-28:0.0000697204,hCoV-19/Uganda/UG079/2020|EPI_ISL_737990|2020-09-05:0.0001395934):0.0000007185):0.0000347574):0.0000347914):0.0000007185,(hCoV-19/Nigeria/ED06-CV159/2020|EPI_ISL_527877|2020-03-25:0.0000007185,hCoV-19/Kenya/C14075/2020|EPI_ISL_806643|2020-06-03:0.0001503678):0.0000007185):0.0000007185,(hCoV-19/Uganda/UG017/2020|EPI_ISL_451199|2020-04-20:0.0000348291,hCoV-19/Kenya/C6524/2020|EPI_ISL_568805|2020-05-14:0.0000353829):0.0000007185):0.0000007185,hCoV-19/DRC/04187/2020|EPI_ISL_471412|2020-04-25:0.0000007185):0.0000007185,(hCoV-19/Zambia/ZMB-1241/2020|EPI_ISL_977357|2020-04-07:0.0000007185,(hCoV-19/Rwanda/NRLNAT1011/2020|EPI_ISL_925849|2020-12-16:0.0003138391,hCoV-19/Kenya/C7580/2020|EPI_ISL_568843|2020-05-16:0.0000353757):0.0000007185):0.0000007185):0.0000007185,(hCoV-19/Nigeria/ED04-CV158/2020|EPI_ISL_527876|2020-03-25:0.0000000000,hCoV-19/Benin/461/2020|EPI_ISL_476833|2020-03-17:0.0000000000):0.0000007185):0.0000007185,((hCoV-19/Rwanda/E00288-RD/2020|EPI_ISL_707771|2020-06-16:0.0000007185,hCoV-19/Rwanda/E00285-RD/2020|EPI_ISL_707772|2020-06-16:0.0000007185):0.0000930366,hCoV-19/DRC/04188/2020|EPI_ISL_471413|2020-04-25:0.0000712086):0.0000007185):0.0000007185,hCoV-19/CzechRepublic/NRL_277/2021|EPI_ISL_882953|2021-01-06:0.0007360431):0.0000348334,((hCoV-19/Egypt/CUNCI-HGC9I022/2020|EPI_ISL_857332|2020-12-25:0.0004909629,(hCoV-19/Norway/7450/2020|EPI_ISL_860233|2020-12-24:0.0000007185,hCoV-19/Norway/7449/2020|EPI_ISL_860234|2020-12-24:0.0000007185):0.0002092130):0.0003846314,(hCoV-19/Gabon/ITM-K027/2020|EPI_ISL_539575|2020-03-27:0.0000007185,hCoV-19/Jordan/SR-0336/2020|EPI_ISL_450188|2020-04-06:0.0000007185):0.0000007185):0.0000348275):0.0000348253,((((((hCoV-19/Nigeria/OS070-CV11/2020|EPI_ISL_455422|2020-03-29:0.0001395950,(((((((hCoV-19/BurkinaFaso/1689/2020|EPI_ISL_660448|2020-08-14:0.0000346939,hCoV-19/BurkinaFaso/1698/2020|EPI_ISL_660449|2020-08-14:0.0000348076):0.0002447541,hCoV-19/CotedIvoire/BKE0355/2020|EPI_ISL_614373|2020-06-29:0.0001155318):0.0000345301,hCoV-19/CotedIvoire/BKE0366/2020|EPI_ISL_681834|2020-06-18:0.0000348617):0.0000007185,(hCoV-19/CotedIvoire/BKE0172/2020|EPI_ISL_614357|2020-06-13:0.0000007185,(hCoV-19/CotedIvoire/BKE0405/2020|EPI_ISL_614375|2020-07-02:0.0000347012,hCoV-19/CotedIvoire/BKE0753/2020|EPI_ISL_614384|2020-07-27:0.0000347950):0.0000007185):0.0000007185):0.0000007185,(((((((hCoV-19/BurkinaFaso/1174/2020|EPI_ISL_660478|2020-07-23:0.0000348059,hCoV-19/BurkinaFaso/2-032-1197/2020|EPI_ISL_660479|2020-07-25:0.0000007185):0.0000007185,hCoV-19/BurkinaFaso/3567/2020|EPI_ISL_660488|2020-10-09:0.0000710073):0.0000348035,(hCoV-19/BurkinaFaso/2-043-1764/2020|EPI_ISL_660499|2020-08-15:0.0000007185,hCoV-19/BurkinaFaso/2-060-1985/2020|EPI_ISL_660500|2020-08-24:0.0000007185):0.0000349686):0.0000348100,hCoV-19/CotedIvoire/BKE0633/2020|EPI_ISL_614380|2020-07-17:0.0000347117):0.0000007185,hCoV-19/CotedIvoire/BKE0425/2020|EPI_ISL_682059|2020-07-02:0.0001484345):0.0001044367,hCoV-19/CotedIvoire/BKE0916/2020|EPI_ISL_614391|2020-08-23:0.0001741583):0.0000007185,(((hCoV-19/BurkinaFaso/588/2020|EPI_ISL_660475|2020-06-21:0.0000007185,hCoV-19/BurkinaFaso/590/2020|EPI_ISL_660476|2020-06-21:0.0000007185):0.0000007185,hCoV-19/BurkinaFaso/609/2020|EPI_ISL_660522|2020-06-21:0.0000007185):0.0001046886,hCoV-19/Ghana/NMIMR-NTRA-14877/2020|EPI_ISL_1018091|2020-12-23:0.0005940900):0.0000007185):0.0000347886):0.0000007185,hCoV-19/CotedIvoire/BKE0937/2020|EPI_ISL_614392|2020-08-28:0.0002874460):0.0000696984,(((hCoV-19/BurkinaFaso/583/2020|EPI_ISL_660474|2020-06-21:0.0000698334,((hCoV-19/CotedIvoire/BKE0820/2020|EPI_ISL_681840|2020-08-05:0.0000929907,hCoV-19/BurkinaFaso/1941/2020|EPI_ISL_660505|2020-08-24:0.0001074625):0.0000464991,hCoV-19/CotedIvoire/BKE0862/2020|EPI_ISL_614386|2020-08-12:0.0001047492):0.0000007185):0.0000007185,hCoV-19/CotedIvoire/BKE0706/2020|EPI_ISL_614382|2020-07-24:0.0001075517):0.0000007185,hCoV-19/CotedIvoire/C02-1435/2020|EPI_ISL_682058|2020-07-22:0.0001803985):0.0001386946):0.0000347487):0.0000007185,((((((hCoV-19/BurkinaFaso/2-009/2020|EPI_ISL_660450|2020-05-08:0.0000007185,hCoV-19/BurkinaFaso/2-012/2020|EPI_ISL_660451|2020-05-10:0.0000348555):0.0000693958,(((((hCoV-19/Egypt/CUNCI-HGC9I036/2020|EPI_ISL_857336|2020-12-25:0.0001396284,((((hCoV-19/Spain/CN-IBV-97016151/2021|EPI_ISL_962961|2021-01-22:0.0000007185,hCoV-19/Spain/CN-IBV-97016118/2021|EPI_ISL_1000982|2021-01-13:0.0000007185):0.0000007185,(hCoV-19/Spain/CN-IBV-97016140/2021|EPI_ISL_1000988|2021-01-24:0.0000007185,hCoV-19/Spain/CN-IBV-97016145/2021|EPI_ISL_1000992|2021-01-18:0.0000007185):0.0000007185):0.0000007185,hCoV-19/Spain/CN-IBV-97016111/2021|EPI_ISL_1000977|2021-01-13:0.0000007185):0.0000700449,(hCoV-19/Egypt/CUNCI-HGC09I039/2020|EPI_ISL_907096|2020-12-25:0.0000007185,hCoV-19/Egypt/CUNCI-HGC11I025/2021|EPI_ISL_907107|2021-01-03:0.0000007185):0.0001394279):0.0000007185):0.0000348285,((hCoV-19/Jordan/PHBC4/2021|EPI_ISL_935043|2021-01-07:0.0001408629,hCoV-19/Oman/89477/2020|EPI_ISL_766570|2020-12-22:0.0001799439):0.0000007185,hCoV-19/Egypt/CUNCI-HGC11I007/2021|EPI_ISL_907101|2021-01-03:0.0001048347):0.0000693440):0.0000007185,hCoV-19/Turkey/HSGM-AD17/2020|EPI_ISL_812897|2020-12-21:0.0001053785):0.0003849398,hCoV-19/Egypt/CUNCI-HGC7I02/2020|EPI_ISL_529142|2020-07-19:0.0001045896):0.0000007185,hCoV-19/Egypt/MASRI-018/2020|EPI_ISL_483036|2020-05-10:0.0001055129):0.0000693847):0.0000007185,(hCoV-19/Mali/M002615/2020|EPI_ISL_487447|2020-04-06:0.0000007185,hCoV-19/Mali/M002698/2020|EPI_ISL_487457|2020-04-12:0.0000007185):0.0000007185):0.0000007185,(hCoV-19/Mali/UCRC-31/2020|EPI_ISL_812967|2020-03-31:0.0000348531,hCoV-19/Mali/M002663/2020|EPI_ISL_487452|2020-04-09:0.0000348531):0.0000693872):0.0000007185,hCoV-19/CotedIvoire/BKE0016/2020|EPI_ISL_614349|2020-05-29:0.0002094192):0.0000341669,(hCoV-19/Nigeria/BCVL-18756/2021|EPI_ISL_985237|2021-01-08:0.0006333097,(hCoV-19/SierraLeone/KGH-G-8626/2020|EPI_ISL_512817|2020-04-10:0.0000348234,(hCoV-19/SierraLeone/KGH-G-8668/2020|EPI_ISL_512819|2020-04-11:0.0000007185,(hCoV-19/SierraLeone/KGH-G-8669/2020|EPI_ISL_512820|2020-04-14:0.0000693353,hCoV-19/SierraLeone/KGH-G-8790/2020|EPI_ISL_512821|2020-04-27:0.0002447261):0.0000007185):0.0000007185):0.0001398139):0.0000347602):0.0000007185):0.0000007185,(hCoV-19/Gabon/ITM-K011/2020|EPI_ISL_539573|2020-03-22:0.0000348213,hCoV-19/Bahrein/BAH-24/2020|EPI_ISL_483638|2020-04-07:0.0000349277):0.0000007185):0.0000007185,(((((hCoV-19/Nigeria/KT-CV359/2020|EPI_ISL_730023|2020-05-02:0.0001146112,hCoV-19/Benin/2012/2020|EPI_ISL_476831|2020-04-15:0.0000249929):0.0000098200,hCoV-19/Nigeria/FC-CV234/2020|EPI_ISL_729921|2020-05-02:0.0001762155):0.0000007185,((((((hCoV-19/Denmark/DCGC-22263/2020|EPI_ISL_757974|2020-12-14:0.0000007185,hCoV-19/Denmark/DCGC-22492/2020|EPI_ISL_757470|2020-12-14:0.0000007185):0.0001049952,hCoV-19/Nigeria/BCVL-18912/2021|EPI_ISL_985238|2021-01-05:0.0000347783):0.0000007185,hCoV-19/Rwanda/NRLNAT1088/2020|EPI_ISL_1020288|2020-12-17:0.0001089331):0.0006331755,hCoV-19/Egypt/MASRI-009/2020|EPI_ISL_483035|2020-04-30:0.0000348333):0.0000007185,(hCoV-19/Ghana/84162_S45/2020|EPI_ISL_515103|2020-04-25:0.0000007185,hCoV-19/Ghana/84260_S28/2020|EPI_ISL_515107|2020-05-25:0.0000007185):0.0000348746):0.0000007185,hCoV-19/Tunisia/MHT_2/2020|EPI_ISL_458286|2020-03-24:0.0000007185):0.0000007185):0.0000007185,(hCoV-19/Nigeria/KW298-CV48/2020|EPI_ISL_487107|2020-05-08:0.0000693357,hCoV-19/Mali/M002644/2020|EPI_ISL_487450|2020-04-08:0.0000693235):0.0000007185):0.0000348194,(hCoV-19/India/GJ-GBRC153b/2020|EPI_ISL_461482|2020-04-27:0.0000007185,hCoV-19/Egypt/CUNCI-HGC11I023/2021|EPI_ISL_907105|2021-01-03:0.0000705874):0.0000348240):0.0000007185):0.0000007185,hCoV-19/SaudiArabia/KAUST-JEDDAH467/2020|EPI_ISL_512922|2020-08-04:0.0000693294):0.0000348238,(((hCoV-19/BurkinaFaso/3570/2020|EPI_ISL_660468|2020-10-09:0.0000351630,hCoV-19/BurkinaFaso/3573/2020|EPI_ISL_660511|2020-10-09:0.0000007185):0.0000351573,((hCoV-19/BurkinaFaso/4215/2020|EPI_ISL_660472|2020-10-27:0.0000534837,hCoV-19/BurkinaFaso/4312/2020|EPI_ISL_660519|2020-11-03:0.0000354954):0.0000529780,hCoV-19/BurkinaFaso/3548/2020|EPI_ISL_660507|2020-10-09:0.0001434674):0.0000007185):0.0003923026,(((hCoV-19/BurkinaFaso/4307/2020|EPI_ISL_660473|2020-11-03:0.0002444753,hCoV-19/Italy/VEN-IZSVe-21RS22-10_TV/2020|EPI_ISL_875556|2020-12-13:0.0004893900):0.0000007185,(hCoV-19/BurkinaFaso/3535/2020|EPI_ISL_660521|2020-10-09:0.0000932013,hCoV-19/BurkinaFaso/1977/2020|EPI_ISL_660526|2020-08-27:0.0001335085):0.0000587623):0.0002789814,((hCoV-19/Ghana/WACCBIP-GS115/2021|EPI_ISL_944662|2021-01-07:0.0001397773,hCoV-19/Denmark/DCGC-20009/2020|EPI_ISL_747608|2020-12-07:0.0001078289):0.0000348994,hCoV-19/Iceland/4379/2020|EPI_ISL_828071|2020-12-14:0.0002096593):0.0003495725):0.0000007185):0.0001393158):0.0000007185):0.0000007185,((hCoV-19/Ghana/TTH6/2020|EPI_ISL_515248|2020-03-27:0.0000720451,(hCoV-19/Ghana/TTH10/2020|EPI_ISL_515182|2020-03-27:0.0000007185,hCoV-19/Ghana/TTH11/2020|EPI_ISL_515183|2020-03-27:0.0000007185):0.0000007185):0.0000348252,hCoV-19/Ghana/35280_S41/2020|EPI_ISL_515093|2020-05-24:0.0001088900):0.0000007185):0.0000007185,(((hCoV-19/Rwanda/E77106-RD/2020|EPI_ISL_707712|2020-06-08:0.0000007185,(hCoV-19/Uganda/UG058/2020|EPI_ISL_737931|2020-07-24:0.0001458160,hCoV-19/Uganda/UG027/2020|EPI_ISL_737951|2020-04-04:0.0001043174):0.0000014470):0.0000348292,hCoV-19/Mali/M002593/2020|EPI_ISL_487446|2020-04-06:0.0001047231):0.0000007185,(((hCoV-19/Senegal/1966/2020|EPI_ISL_480789|2020-04-01:0.0000348307,hCoV-19/Ghana/1651_S3/2020|EPI_ISL_422387|2020-03-25:0.0000007185):0.0000348305,((hCoV-19/Ghana/3177_S12/2020|EPI_ISL_422403|2020-03-30:0.0000373959,hCoV-19/Ghana/84301_S35/2020|EPI_ISL_515109|2020-05-24:0.0000363948):0.0000007185,hCoV-19/Senegal/620/2020|EPI_ISL_420078|2020-03-20:0.0000349310):0.0000007185):0.0000348246,hCoV-19/Nigeria/FC-CV559/2020|EPI_ISL_872624|2020-12-28:0.0005599864):0.0000007185):0.0000007185):0.0000007185,hCoV-19/DRC/300/2020|EPI_ISL_420841|2020-03-22:0.0000698396):0.0000007185,hCoV-19/Ghana/UHAS-G541/2020|EPI_ISL_648125|2020-06-12:0.0001480256):0.0000348189,(((hCoV-19/Senegal/136/2020|EPI_ISL_418216|2020-03-13:0.0000007185,(hCoV-19/EquatorialGuinea/10071/2020|EPI_ISL_649155|2020-05-22:0.0000007185,hCoV-19/EquatorialGuinea/253/2020|EPI_ISL_648318|2020-03-24:0.0000007185):0.0000007185):0.0000348155,(hCoV-19/Kazakhstan/7341/2020|EPI_ISL_454572|2020-03-25:0.0000007185,(((((hCoV-19/CostaRica/INC-0218/2021|EPI_ISL_914824|2021-01-04:0.0000007185,hCoV-19/CostaRica/INC-0223/2021|EPI_ISL_914829|2021-01-11:0.0000007185):0.0002452212,hCoV-19/CostaRica/INC-0228/2021|EPI_ISL_914834|2021-01-10:0.0001747469):0.0000339085,hCoV-19/Panama/GMI-PA584303/2020|EPI_ISL_1001458|2020-12-05:0.0001399114):0.0002788445,hCoV-19/Ecuador/USFQ-556/2020|EPI_ISL_728204|2020-12-01:0.0003206113):0.0003853544,(hCoV-19/Panama/GMI-PA376271/2020|EPI_ISL_1001457|2020-06-07:0.0000352244,hCoV-19/Panama/336897/2020|EPI_ISL_496854|2020-06-04:0.0000007185):0.0000338474):0.0000007185):0.0000007185):0.0001742717,hCoV-19/Vietnam/CM99/2020|EPI_ISL_416429|2020-02-11:0.0001762012):0.0000007185):0.0000007185,hCoV-19/Belgium/GHB-03021/2020|EPI_ISL_407976|2020-02-03:0.0000007185):0.0000007185,(hCoV-19/UnitedArabEmirates/L5630/2020|EPI_ISL_435137|2020-01-29:0.0000693149,hCoV-19/Panama/328941/2020|EPI_ISL_496617|2020-02-27:0.0001420858):0.0000007185):0.0000007185,hCoV-19/Taiwan/3/2020|EPI_ISL_411926|2020-01-24:0.0000007185):0.0000007185,(hCoV-19/England/01/2020|EPI_ISL_407071|2020-01-29:0.0000693089,hCoV-19/Bolivia/26958/2020|EPI_ISL_837576|2020-03-31:0.0001395563):0.0000007185):0.0000007185,hCoV-19/Singapore/15/2020|EPI_ISL_418996|2020-01-27:0.0000007185):0.0000689549,(((((((((((((hCoV-19/Nigeria/OG007-CV22/2020|EPI_ISL_455412|2020-03-29:0.0000007185,hCoV-19/Nigeria/ED03-CV157/2020|EPI_ISL_527875|2020-03-26:0.0001079920):0.0000347326,hCoV-19/Nigeria/ED02-CV156/2020|EPI_ISL_527874|2020-03-23:0.0000007185):0.0000007185,hCoV-19/Nigeria/OY045A-CV35/2020|EPI_ISL_455431|2020-04-02:0.0000007185):0.0000007185,hCoV-19/Nigeria/OS016-CV3/2020|EPI_ISL_455413|2020-03-27:0.0000007185):0.0000007185,hCoV-19/Ghana/2230_S4/2020|EPI_ISL_422390|2020-03-25:0.0000007185):0.0000691652,(hCoV-19/Norway/1379/2020|EPI_ISL_417483|2020-02-27:0.0000007185,(hCoV-19/Jordan/SR-0333/2020|EPI_ISL_450186|2020-04-07:0.0000007185,hCoV-19/Jordan/SR-0338/2020|EPI_ISL_450189|2020-04-06:0.0000007185):0.0000347365):0.0000007185):0.0000347346,hCoV-19/Georgia/Tb-54/2020|EPI_ISL_415641|2020-02-27:0.0000347329):0.0000007185,((hCoV-19/Norway/1493/2020|EPI_ISL_417488|2020-02-29:0.0000007185,hCoV-19/Norway/1455/2020|EPI_ISL_420135|2020-02-28:0.0000007185):0.0000007185,hCoV-19/Iceland/13/2020|EPI_ISL_417765|2020-02-27:0.0001046675):0.0000347360):0.0000007185,hCoV-19/Spain/EX-ISCIII-201247/2020|EPI_ISL_862654|2020-02-28:0.0000007185):0.0000007185,hCoV-19/Slovenia/V0-2870/2020|EPI_ISL_635283|2020-04-01:0.0000347344):0.0000347348,((((((((hCoV-19/Zambia/ZMB-67/2020|EPI_ISL_977298|2020-03-20:0.0000007185,((hCoV-19/Madagascar/VIRO-2722/2020|EPI_ISL_677635|2020-03-26:0.0000007185,hCoV-19/Madagascar/VIRO-2728/2020|EPI_ISL_677636|2020-03-26:0.0000007185):0.0000348884,(hCoV-19/Singapore/879/2020|EPI_ISL_536420|2020-08-29:0.0000007185,hCoV-19/Singapore/889/2020|EPI_ISL_536430|2020-09-03:0.0000007185):0.0001742294):0.0000248822):0.0000097355,hCoV-19/Myanmar/MMC_137/2020|EPI_ISL_512844|2020-04-22:0.0001045785):0.0000007185,((hCoV-19/Japan/FHU-Cor529/2020|EPI_ISL_707928|2020-06-03:0.0000692080,hCoV-19/HongKong/HKU-200723-105/2020|EPI_ISL_498270|2020-05-08:0.0000692482):0.0000007185,(((hCoV-19/SouthAfrica/R09085/2020|EPI_ISL_470878|2020-04-28:0.0000715830,hCoV-19/SouthAfrica/R09126/2020|EPI_ISL_470880|2020-04-28:0.0000007185):0.0001077776,(((hCoV-19/PapuaNewGuinea/9/2020|EPI_ISL_693479|2020-09-14:0.0001045591,hCoV-19/PapuaNewGuinea/13/2020|EPI_ISL_693483|2020-10-06:0.0001743327):0.0000007185,hCoV-19/PapuaNewGuinea/12/2020|EPI_ISL_693482|2020-10-06:0.0000347497):0.0000007185,hCoV-19/PapuaNewGuinea/11/2020|EPI_ISL_693481|2020-09-15:0.0000691971):0.0000691937):0.0000007185,hCoV-19/Brunei/3/2020|EPI_ISL_435675|2020-03-11:0.0000347515):0.0000007185):0.0000007185):0.0000007185,hCoV-19/Gambia/GC19-026/2020|EPI_ISL_428856|2020-03-21:0.0000007185):0.0000007185,(hCoV-19/Zambia/ZMB-464/2020|EPI_ISL_977467|2020-03-28:0.0000007185,hCoV-19/Senegal/1351/2020|EPI_ISL_480556|2020-03-28:0.0000007185):0.0000007185):0.0000007185,(hCoV-19/SouthKorea/KDCA0481/2020|EPI_ISL_850195|2020-05-25:0.0001046030,hCoV-19/Brunei/4/2020|EPI_ISL_435676|2020-03-21:0.0000347609):0.0000007185):0.0000007185,(hCoV-19/SouthAfrica/R09103/2020|EPI_ISL_470879|2020-04-28:0.0001467829,hCoV-19/Philippines/PH-RITM-0020/2020|EPI_ISL_491474|2020-06-22:0.0002275487):0.0000695254):0.0000347489,hCoV-19/SouthAfrica/KRISP-06/2020|EPI_ISL_421573|2020-03-31:0.0000007185):0.0001045476):0.0000007185,(hCoV-19/Singapore/3Clin/2020|EPI_ISL_418994|2020-01-29:0.0000007185,(hCoV-19/Japan/DP0104/2020|EPI_ISL_416573|2020-02-15:0.0000007185,hCoV-19/Israel/ISR_JP0320/2020|EPI_ISL_419211|2020-02-23:0.0000007185):0.0000007185):0.0000007185):0.0000007185,(((((hCoV-19/Lebanon/S5_762/2020|EPI_ISL_450512|2020-02-27:0.0001045146,(hCoV-19/Iran/Gorgan-NIC118/2020|EPI_ISL_959276|2020-04-06:0.0000007185,((hCoV-19/Iran/Gorgan-NIC140/2020|EPI_ISL_959283|2020-04-06:0.0000347319,hCoV-19/SriLanka/CDR-SL7066/2020|EPI_ISL_525481|2020-06-16:0.0005260968):0.0000007185,(((hCoV-19/Zambia/ZMB-159/2020|EPI_ISL_977294|2020-03-24:0.0000007185,hCoV-19/Uganda/UG047/2020|EPI_ISL_737935|2020-04-02:0.0000691653):0.0000007185,hCoV-19/Bahrain/140008296/2020|EPI_ISL_510528|2020-06-23:0.0002440900):0.0000347322,((hCoV-19/DRC/299/2020|EPI_ISL_420840|2020-03-20:0.0001414378,hCoV-19/Kenya/S052/2020|EPI_ISL_457932|2020-03-14:0.0000700699):0.0000007185,hCoV-19/Uganda/UG011/2020|EPI_ISL_451193|2020-03-30:0.0000007185):0.0000007185):0.0001045135):0.0000007185):0.0000007185):0.0000691626,hCoV-19/Georgia/Tb-7851/2020|EPI_ISL_477169|2020-05-01:0.0002087213):0.0000007185,(((hCoV-19/Tunisia/6736/2020|EPI_ISL_707792|2020-03-31:0.0000007185,hCoV-19/Tunisia/7899/2020|EPI_ISL_763067|2020-04-06:0.0000007185):0.0000347610,hCoV-19/Tunisia/COV0880/2020|EPI_ISL_463002|2020-03-28:0.0002795329):0.0001395328,(hCoV-19/Sweden/20-04852/2020|EPI_ISL_475547|2020-02-28:0.0000007185,hCoV-19/Sweden/20-04851/2020|EPI_ISL_475546|2020-02-28:0.0000007185):0.0001394787):0.0000007185):0.0000007185,hCoV-19/Iran/Tehran-09/2020|EPI_ISL_862077|2020-02-20:0.0000691651):0.0000347374,hCoV-19/Iraq/BAS-2/2020|EPI_ISL_907075|2020-10-01:0.0000691713):0.0000347455):0.0000347815):0.0000007185,(((hCoV-19/Lithuania/MR-LUHS-Eilnr50/2020|EPI_ISL_541862|2020-04-08:0.0000348123,hCoV-19/Lithuania/KU-LUHS-Eilnr10/2020|EPI_ISL_603085|2020-04-05:0.0000007185):0.0000693139,hCoV-19/UnitedArabEmirates/L4280/2020|EPI_ISL_435134|2020-02-08:0.0000007185):0.0000348093,hCoV-19/Kenya/C81400/2021|EPI_ISL_969017|2021-01-27:0.0002775860):0.0000007185):0.0000007185,hCoV-19/England/200690300/2020|EPI_ISL_414042|2020-02-08:0.0000007185):0.0000007185,(hCoV-19/Wuhan/WH01/2019|EPI_ISL_406798|2019-12-26:0.0000693411,hCoV-19/HongKong/HKPU57-0702/2020|EPI_ISL_419227|2020-02-15:0.0000007185):0.0000007185):0.0000007185,((((((((((((((((((((((((hCoV-19/Sweden/20-50125/2020|EPI_ISL_429140|2020-03-06:0.0000000000,hCoV-19/Shanghai/SH0073/2020|EPI_ISL_416376|2020-02-05:0.0000000000):0.0000000000,hCoV-19/Taiwan/TSGH-35/2020|EPI_ISL_457726|2020-02-06:0.0000000000):0.0000000000,hCoV-19/Japan/OS-20-07-1/2020|EPI_ISL_410532|2020-01-23:0.0000000000):0.0000000000,hCoV-19/Malaysia/IMR_WC1170/2020|EPI_ISL_430440|2020-03-05:0.0000000000):0.0000000000,hCoV-19/Wuhan/HB-WH3-176/2020|EPI_ISL_454940|2020-02-28:0.0000000000):0.0000000000,hCoV-19/Wuhan/IME-WH05/2019|EPI_ISL_529217|2019-12-30:0.0000000000):0.0000000000,hCoV-19/Taiwan/CGMH-CGU-01/2020|EPI_ISL_411915|2020-01-25:0.0000000000):0.0000000000,hCoV-19/Singapore/1013/2020|EPI_ISL_574498|2020-03-24:0.0000000000):0.0000000000,hCoV-19/Singapore/1135/2020|EPI_ISL_648043|2020-02-07:0.0000000000):0.0000000000,hCoV-19/Thailand/74/2020|EPI_ISL_403963|2020-01-13:0.0000000000):0.0000000000,hCoV-19/Indonesia/JI-ITD-150Sp/2020|EPI_ISL_529962|2020-03-16:0.0000000000):0.0000000000,hCoV-19/Egypt/CCHE57357-A-55/2020|EPI_ISL_812828|2020-08-11:0.0000000000):0.0000000000,hCoV-19/Taiwan/4/2020|EPI_ISL_411927|2020-01-28:0.0000000000):0.0000000000,hCoV-19/Jiangsu/JS03/2020|EPI_ISL_411953|2020-01-24:0.0000000000):0.0000000000,hCoV-19/Singapore/472cul/2020|EPI_ISL_574492|2020-06-03:0.0000000000):0.0000000000,hCoV-19/Wuhan/Hu-1/2019|EPI_ISL_402125|2019-12-31:0.0000000000):0.0000000000,hCoV-19/Thailand/Nonthaburi_59/2020|EPI_ISL_447909|2020-01-13:0.0000000000):0.0000000000,hCoV-19/SouthKorea/KCDC2004/2020|EPI_ISL_426164|2020-02-02:0.0000000000):0.0000000000,hCoV-19/India/TG-CCMB-J300/2020|EPI_ISL_458080|2020-04-03:0.0000000000):0.0000000000,hCoV-19/Wuhan/HB-WH5-240/2020|EPI_ISL_454981|2020-02-04:0.0000000000):0.0000000000,hCoV-19/Wuhan/HB-WH3-179/2020|EPI_ISL_454941|2020-03-13:0.0000000000):0.0000000000,hCoV-19/Malaysia/0784/2020|EPI_ISL_501179|2020-03-23:0.0000000000):0.0000000000,hCoV-19/Malaysia/0956/2020|EPI_ISL_501181|2020-03-04:0.0000000000):0.0000007185,((hCoV-19/Mexico/JAL-InDRE-11/2020|EPI_ISL_455435|2020-03-20:0.0000007185,hCoV-19/Curacao/CW-RIVM-10308/2020|EPI_ISL_636492|2020-03-10:0.0000693175):0.0000007185,(((((hCoV-19/Bulgaria/15/2020|EPI_ISL_480298|2020-05-13:0.0001395899,hCoV-19/HongKong/HKU-200723-051/2020|EPI_ISL_497818|2020-04-01:0.0000693173):0.0000007185,hCoV-19/Senegal/306/2020|EPI_ISL_420069|2020-03-17:0.0000007185):0.0000007185,hCoV-19/Germany/NW-UKB-X4719/2020|EPI_ISL_983587|2020-02-26:0.0000007185):0.0000693037,((hCoV-19/SouthAfrica/Tygerberg-411/2020|EPI_ISL_745162|2020-12-05:0.0000346656,hCoV-19/SouthAfrica/Tygerberg-459/2020|EPI_ISL_745185|2020-12-07:0.0000349000):0.0000694470,hCoV-19/SouthAfrica/Tygerberg-430/2020|EPI_ISL_745168|2020-12-07:0.0000007185):0.0000347541):0.0000007185,hCoV-19/Indonesia/JK-EIJK24/2020|EPI_ISL_574609|2020-04-13:0.0000348093):0.0000007185):0.0000007185):0.0000007185):0.0000007185,(((hCoV-19/USA/IL1/2020|EPI_ISL_404253|2020-01-21:0.0000007185,hCoV-19/Canada/ON_ON-VIDO-01-2/2020|EPI_ISL_425177|2020-01-23:0.0000693062):0.0000007185,hCoV-19/SouthAfrica/R05204/2020|EPI_ISL_450297|2020-03-19:0.0001814213):0.0000007185,(hCoV-19/England/200690306/2020|EPI_ISL_414043|2020-02-07:0.0000007185,hCoV-19/England/200690756/2020|EPI_ISL_414044|2020-02-08:0.0000007185):0.0000007185):0.0000007185):0.0000007185,(((((hCoV-19/Indonesia/JK-EIJK29/2020|EPI_ISL_766041|2020-04-17:0.0000348111,((((((hCoV-19/Timor-Leste/TL25/2020|EPI_ISL_456600|2020-03-30:0.0001764396,hCoV-19/SouthAfrica/KRISP-02/2020|EPI_ISL_421572|2020-03-23:0.0001407733):0.0000007185,hCoV-19/Uganda/UG036/2020|EPI_ISL_737956|2020-03-30:0.0000693391):0.0000348422,hCoV-19/USA/CA2/2020|EPI_ISL_406036|2020-01-22:0.0000348070):0.0000007185,hCoV-19/France/IDF_HB_112001900001/2020|EPI_ISL_940542|2020-01-29:0.0000007185):0.0000007185,hCoV-19/Australia/VIC03/2020|EPI_ISL_416411|2020-01-25:0.0000007185):0.0000007185,hCoV-19/Sweden/20-02114/2020|EPI_ISL_476139|2020-01-31:0.0000693027):0.0000348083):0.0000007185,hCoV-19/Austria/Graz-MUG20/2020|EPI_ISL_653916|2020-09-15:0.0000348109):0.0000007185,hCoV-19/Iran/Urmia-931U/2020|EPI_ISL_1014684|2020-05-06:0.0000007185):0.0000007185,((hCoV-19/Singapore/2/2020|EPI_ISL_407987|2020-01-25:0.0000007185,hCoV-19/Singapore/1nan/2020|EPI_ISL_482678|2020-01-23:0.0000007185):0.0000347636,hCoV-19/Indonesia/PA-NIHRD-C0710684/2020|EPI_ISL_538507|2020-06-13:0.0001395601):0.0000007185):0.0000007185,((hCoV-19/Indonesia/JK-EIJK-07/2020|EPI_ISL_467376|2020-04-24:0.0000007185,hCoV-19/Indonesia/JK-EIJK-39/2020|EPI_ISL_568690|2020-05-26:0.0000007185):0.0000348085,(hCoV-19/Egypt/CCHE57357-A-26/2020|EPI_ISL_812802|2020-08-02:0.0000693055,hCoV-19/Nepal/61/2020|EPI_ISL_410301|2020-01-13:0.0000348104):0.0000007185):0.0000007185):0.0000007185):0.0000007185,((hCoV-19/SouthAfrica/R02827/2020|EPI_ISL_430297|2020-03-06:0.0000007185,((hCoV-19/USA/CA-CDC-6/2020|EPI_ISL_410044|2020-01-27:0.0000007185,hCoV-19/HongKong/HKU-902a/2020|EPI_ISL_434563|2020-01-23:0.0000348084):0.0000007185,hCoV-19/Singapore/35/2020|EPI_ISL_422428|2020-02-06:0.0000007185):0.0000007185):0.0000007185,(hCoV-19/Singapore/1/2020|EPI_ISL_406973|2020-01-23:0.0000348079,hCoV-19/Pakistan/JRCGR-KHI20/2020|EPI_ISL_779276|2020-07-02:0.0000007185):0.0000007185):0.0000007185):0.0000007185,(hCoV-19/Singapore/516/2020|EPI_ISL_479594|2020-05-27:0.0001395509,hCoV-19/USA/CA-CDC-5/2020|EPI_ISL_408010|2020-01-29:0.0000693116):0.0000007185):0.0000007185,hCoV-19/USA/WI1/2020|EPI_ISL_408670|2020-01-31:0.0000348109):0.0000347517,hCoV-19/Kenya/C1102/2020|EPI_ISL_568708|2020-04-19:0.0000704825):0.0000347652,hCoV-19/Germany/BY-ChVir-1020/2020|EPI_ISL_450200|2020-01-28:0.0000007185):0.0000007185,hCoV-19/Rwanda/NRLNAT2020/2020|EPI_ISL_960283|2020-08-20:0.0000692952):0.0000347956,(((((((((((((((((((((((hCoV-19/Switzerland/AG-ETHZ-170014/2020|EPI_ISL_486527|2020-06-25:0.0000007185,((((((((((((hCoV-19/Montenegro/ChVir-1794332002/2020|EPI_ISL_516926|2020-07-17:0.0000007185,(hCoV-19/Kosovo/KM-043980912/2020|EPI_ISL_904008|2020-12-09:0.0001398433,hCoV-19/Serbia/NoviSad-1775893012/2020|EPI_ISL_1017687|2020-12-30:0.0000007185):0.0000693293):0.0000007185,hCoV-19/Serbia/L3072/2020|EPI_ISL_891267|2020-09-10:0.0001747414):0.0000347684,hCoV-19/Austria/CeMM1330/2020|EPI_ISL_853959|2020-07-13:0.0000348740):0.0000007185,((hCoV-19/Slovenia/166958/2020|EPI_ISL_1020294|2020-10-28:0.0002232492,hCoV-19/Serbia/Becej-716762511/2020|EPI_ISL_904006|2020-11-25:0.0002099110):0.0000007185,hCoV-19/Norway/2830/2020|EPI_ISL_493383|2020-06-29:0.0000007185):0.0000007185):0.0000007185,hCoV-19/Germany/HE-Cento-30781659/2020|EPI_ISL_815281|2020-07-11:0.0000347680):0.0000347722,(hCoV-19/NorthMacedonia/9359/2020|EPI_ISL_677725|2020-08-05:0.0000693187,hCoV-19/Serbia/Belgrade-C240280210/2020|EPI_ISL_955158|2020-10-02:0.0001399060):0.0000007185):0.0000007185,(((hCoV-19/NewZealand/20VR3879/2020|EPI_ISL_548145|2020-07-23:0.0000762967,(hCoV-19/BosniaandHerzegovina/VFS-UNSA-LMGFI007/2020|EPI_ISL_955150|2020-10-06:0.0001059501,hCoV-19/BosniaandHerzegovina/AGC-SAR-002/2020|EPI_ISL_722209|2020-11-20:0.0001756337):0.0000687343):0.0000007185,hCoV-19/Denmark/DCGC-1767/2020|EPI_ISL_618216|2020-07-20:0.0000710572):0.0000007185,(hCoV-19/Serbia/C18635/2020|EPI_ISL_918411|2020-08-04:0.0001399178,(hCoV-19/Serbia/Novi_Sad-NIVNS610111/2020|EPI_ISL_904004|2020-11-01:0.0001398351,(hCoV-19/Serbia/Belgrade-C322591611/2020|EPI_ISL_955165|2020-11-16:0.0001398895,hCoV-19/Serbia/Belgrade-2905641312/2020|EPI_ISL_1017685|2020-12-13:0.0000347735):0.0000007185):0.0000693284):0.0000347875):0.0000007185):0.0000007185,(hCoV-19/Serbia/Sabac-000020508/2020|EPI_ISL_678489|2020-08-04:0.0000693399,hCoV-19/Germany/HE-Cento-36971058/2020|EPI_ISL_815261|2020-07-13:0.0000347748):0.0000007185):0.0000007185,(hCoV-19/Kosovo/KM-0370707/2020|EPI_ISL_541651|2020-07-06:0.0000000000,hCoV-19/Kosovo/KM-05221607/2020|EPI_ISL_644565|2020-07-15:0.0000000000):0.0000007185):0.0000007185,hCoV-19/Serbia/NoviSad-212282506/2020|EPI_ISL_676584|2020-06-24:0.0000007185):0.0000007185,(hCoV-19/Serbia/Sabac-000012108/2020|EPI_ISL_678486|2020-08-20:0.0001049665,hCoV-19/BosniaandHerzegovina/VFS-UNSA-LMGFI020/2021|EPI_ISL_955210|2021-01-21:0.0002797011):0.0000007185):0.0000007185,hCoV-19/CzechRepublic/NRL-10487/2020|EPI_ISL_693687|2020-10-26:0.0000693341):0.0000247727):0.0000097527,hCoV-19/Austria/CeMM1332/2020|EPI_ISL_853838|2020-07-14:0.0001060844):0.0000007185,hCoV-19/Serbia/Subotica-198541706/2020|EPI_ISL_661179|2020-06-16:0.0000348993):0.0000347805,((hCoV-19/Zambia/ZMB-79096/2021|EPI_ISL_977468|2021-01-18:0.0005604201,((((hCoV-19/CzechRepublic/NRL_275/2021|EPI_ISL_850688|2021-01-05:0.0000347846,(((hCoV-19/Serbia/Belgrade-2958073112/2020|EPI_ISL_1017700|2020-12-31:0.0000347879,hCoV-19/Serbia/Belgrade-3005212601/2021|EPI_ISL_1017693|2021-01-26:0.0000693669):0.0000007185,hCoV-19/Serbia/Belgrade-J0138082101/2021|EPI_ISL_1017690|2021-01-21:0.0000007185):0.0000007185,hCoV-19/Serbia/Belgrade-3005112601/2021|EPI_ISL_1017692|2021-01-26:0.0000007185):0.0000007185):0.0000693591,((hCoV-19/Serbia/Belgrade-C335512111/2020|EPI_ISL_955168|2020-11-21:0.0000007185,((hCoV-19/Serbia/Belgrade-2912811512/2020|EPI_ISL_1017688|2020-12-15:0.0001050704,hCoV-19/Serbia/Belgrade-2973110801/2021|EPI_ISL_1017694|2021-01-08:0.0000348843):0.0000694009,hCoV-19/Serbia/Belgrade-2924031812/2020|EPI_ISL_1017689|2020-12-18:0.0002102082):0.0000007185):0.0000007185,hCoV-19/Serbia/Belgrade-2958023112/2020|EPI_ISL_1017699|2020-12-31:0.0000349080):0.0000347860):0.0000007185,hCoV-19/Serbia/Belgrade-C267502210/2020|EPI_ISL_955164|2020-10-22:0.0000693643):0.0000693831,hCoV-19/Jordan/AM-ALSR-5322/2020|EPI_ISL_730558|2020-11-06:0.0003148187):0.0000007185):0.0000514606,(hCoV-19/Congo/Q001C096A6_2101-TM-r1-010/2020|EPI_ISL_912361|2020-12-16:0.0001648826,hCoV-19/Congo/Q001C115AG_2101-TM-r1-029/2021|EPI_ISL_912378|2021-01-04:0.0002656449):0.0001047461):0.0001585203):0.0000007185,((((hCoV-19/Italy/ABR-IZSGC-TE99752/2020|EPI_ISL_529014|2020-07-20:0.0000230558,hCoV-19/Tunisia/ADAGE-17873/2020|EPI_ISL_710534|2020-10-14:0.0000349033):0.0000007185,hCoV-19/Italy/ABR-IZSGC-TE99753/2020|EPI_ISL_529015|2020-07-20:0.0000007185):0.0000105827,hCoV-19/Italy/CAM-CRGS-175/2020|EPI_ISL_882719|2020-10-13:0.0001049839):0.0000347811,(hCoV-19/Chile/RM-110525/2020|EPI_ISL_746564|2020-06-25:0.0000348879,hCoV-19/Chile/RM-206395/2020|EPI_ISL_746766|2020-10-14:0.0001746892):0.0000348270):0.0000007185):0.0000007185,(((hCoV-19/SouthKorea/KCDC2674/2020|EPI_ISL_522456|2020-06-18:0.0000007185,hCoV-19/SouthKorea/KDCA0492/2020|EPI_ISL_850203|2020-06-11:0.0000007185):0.0000693473,hCoV-19/DRC/1377/2020|EPI_ISL_434678|2020-04-07:0.0000007185):0.0000007185,(((hCoV-19/Pakistan/UN-UVAS-Lahore-I/2020|EPI_ISL_548942|2020-05-11:0.0000000000,hCoV-19/Pakistan/UN-UVAS-Lahore-III/2020|EPI_ISL_548944|2020-05-11:0.0000000000):0.0000007185,hCoV-19/Pakistan/UN-UVAS-Lahore-II/2020|EPI_ISL_548943|2020-05-11:0.0000007185):0.0000693493,hCoV-19/DRC/215/2020|EPI_ISL_420031|2020-03-21:0.0000348262):0.0000007185):0.0000007185):0.0000007185,(((((((((((((((((hCoV-19/Egypt/CUNCI-HGC8I031/2020|EPI_ISL_857316|2020-12-25:0.0000695781,hCoV-19/Egypt/CUNCI-HGC11I021/2021|EPI_ISL_907104|2021-01-03:0.0000348597):0.0000349610,((hCoV-19/Egypt/CUNCI-HGC9I031/2020|EPI_ISL_857338|2020-12-25:0.0000348399,hCoV-19/Egypt/CUNCI-HGC11I052/2021|EPI_ISL_862812|2021-01-03:0.0001401414):0.0000007185,(hCoV-19/Egypt/CUNCI-HGC9I038/2020|EPI_ISL_857347|2020-12-25:0.0000007185,hCoV-19/Egypt/CUNCI-HGC12I043/2021|EPI_ISL_890225|2021-01-09:0.0000007185):0.0001749696):0.0000348391):0.0000348477,hCoV-19/Egypt/CUNCI-HGC12I031/2021|EPI_ISL_890214|2021-01-09:0.0001401537):0.0000007185,(hCoV-19/UnitedArabEmirates/3924/2020|EPI_ISL_859900|2020-11-26:0.0000007185,hCoV-19/UnitedArabEmirates/3913/2020|EPI_ISL_859896|2020-11-26:0.0000007185):0.0000694290):0.0000348224,(hCoV-19/Egypt/CUNCI-HGC11I049/2021|EPI_ISL_862811|2021-01-03:0.0001760816,hCoV-19/Egypt/CUNCI-HGC11I003/2021|EPI_ISL_907093|2021-01-03:0.0001751326):0.0000007185):0.0000348640,(((hCoV-19/Egypt/CUNCI-HGC9I012/2020|EPI_ISL_857329|2020-12-25:0.0000007185,(hCoV-19/Egypt/CUNCI-HGC9I033/2020|EPI_ISL_857340|2020-12-25:0.0000349666,hCoV-19/Egypt/CUNCI-HGC12I047/2021|EPI_ISL_890227|2021-01-09:0.0000348494):0.0000007185):0.0000007185,hCoV-19/Egypt/CUNCI-HGC9I021/2020|EPI_ISL_857339|2020-12-25:0.0000695089):0.0000348694,((hCoV-19/UnitedArabEmirates/4300/2020|EPI_ISL_860061|2020-12-26:0.0000007185,hCoV-19/UnitedArabEmirates/4343/2020|EPI_ISL_860081|2020-12-26:0.0000007185):0.0000349476,(hCoV-19/Egypt/CUNCI-HGC11I042/2021|EPI_ISL_862808|2021-01-03:0.0000007185,(hCoV-19/Egypt/CUNCI-HGC12I021/2021|EPI_ISL_890208|2021-01-09:0.0001401916,hCoV-19/Egypt/CUNCI-HGC12I050/2021|EPI_ISL_890229|2021-01-09:0.0001052045):0.0000007185):0.0000007185):0.0000348455):0.0001051477):0.0000350328,hCoV-19/Egypt/CUNCI-HGC12I026/2021|EPI_ISL_890211|2021-01-09:0.0000007185):0.0000695923,hCoV-19/Egypt/CUNCI-HGC11I004/2021|EPI_ISL_862786|2021-01-03:0.0003156975):0.0001440942,hCoV-19/Egypt/CCHE57357-A-34/2020|EPI_ISL_812808|2020-07-11:0.0002835443):0.0000272725,hCoV-19/Egypt/CUNCI-HGC12I053/2021|EPI_ISL_890231|2021-01-09:0.0000007185):0.0000043796,((((((((hCoV-19/Egypt/CUNCI-HGC8I032/2020|EPI_ISL_857317|2020-12-25:0.0000007185,hCoV-19/Egypt/CUNCI-HGC8I040/2020|EPI_ISL_857322|2020-12-25:0.0000007185):0.0000007185,(hCoV-19/Egypt/CUNCI-HGC8I035/2020|EPI_ISL_857318|2020-12-25:0.0000007185,hCoV-19/Egypt/CUNCI-HGC8I036/2020|EPI_ISL_857320|2020-12-25:0.0000007185):0.0000007185):0.0000346020,hCoV-19/Egypt/CUNCI-HGC8I034/2020|EPI_ISL_857319|2020-12-25:0.0002108887):0.0002799582,hCoV-19/Egypt/CUNCI-HGC11I010/2021|EPI_ISL_862791|2021-01-03:0.0004209456):0.0000007185,((((((((hCoV-19/Egypt/CUNCI-HGC8I037/2020|EPI_ISL_857321|2020-12-25:0.0000007185,hCoV-19/Egypt/CUNCI-HGC8I033/2020|EPI_ISL_907086|2020-12-25:0.0000007185):0.0004913374,hCoV-19/Egypt/CUNCI-HGC12I022/2021|EPI_ISL_890209|2021-01-09:0.0003504910):0.0000007185,(hCoV-19/Egypt/CUNCI-HGC9I035/2020|EPI_ISL_857331|2020-12-25:0.0003165125,(hCoV-19/Egypt/CUNCI-HGC9I028/2020|EPI_ISL_857334|2020-12-25:0.0000527437,hCoV-19/Egypt/CUNCI-HGC12I045/2021|EPI_ISL_890226|2021-01-09:0.0001050697):0.0001574443):0.0000007185):0.0000007185,((hCoV-19/Egypt/CUNCI-HGC9I029/2020|EPI_ISL_857333|2020-12-25:0.0001049464,(hCoV-19/Egypt/CUNCI-HGC11I053/2021|EPI_ISL_862813|2021-01-03:0.0000007185,hCoV-19/Egypt/CUNCI-HGC11I050/2021|EPI_ISL_907112|2021-01-03:0.0000007185):0.0000695475):0.0001401440,hCoV-19/Egypt/CUNCI-HGC11I031/2021|EPI_ISL_862800|2021-01-03:0.0001053688):0.0000007185):0.0000007185,(hCoV-19/Thailand/CU-SI2104740-NT/2021|EPI_ISL_934972|2021-01-31:0.0003619988,((((((hCoV-19/Egypt/CUNCI-HGC9I030/2020|EPI_ISL_862783|2020-12-25:0.0000007185,hCoV-19/Egypt/CUNCI-HGC09I030/2020|EPI_ISL_907095|2020-12-25:0.0000007185):0.0000693689,(hCoV-19/Egypt/CUNCI-HGC9I025/2020|EPI_ISL_862784|2020-12-25:0.0000007185,hCoV-19/Egypt/CUNCI-HGC09I025/2020|EPI_ISL_907094|2020-12-25:0.0000007185):0.0001399789):0.0000007185,(hCoV-19/Egypt/CUNCI-HGC10I024/2020|EPI_ISL_862785|2020-12-25:0.0000347926,hCoV-19/Egypt/CUNCI-HGC12I040/2021|EPI_ISL_907117|2021-01-03:0.0000007185):0.0000007185):0.0000007185,hCoV-19/Egypt/CUNCI-HGC11I028/2021|EPI_ISL_862798|2021-01-03:0.0001756519):0.0000460553,hCoV-19/Egypt/CUNCI-HGC11I015/2021|EPI_ISL_907103|2021-01-03:0.0002357899):0.0000692888,hCoV-19/Egypt/CUNCI-HGC10I015/2020|EPI_ISL_907091|2020-12-25:0.0001750311):0.0000348859):0.0002341424):0.0000007185,hCoV-19/Egypt/CCHE57357-A-01/2020|EPI_ISL_812783|2020-05-24:0.0000007185):0.0000007185,hCoV-19/Egypt/C-CU002b-S3/2020|EPI_ISL_529032|2020-06-19:0.0000347615):0.0000007185,hCoV-19/Egypt/CUNCI-HGC12I007/2021|EPI_ISL_890199|2021-01-09:0.0004210994):0.0000347650):0.0000504900,hCoV-19/Egypt/CUNCI-HGC8I039/2020|EPI_ISL_857323|2020-12-25:0.0000007185):0.0000191879,(((((((((hCoV-19/Egypt/CUNCI-HGC9I004/2020|EPI_ISL_857324|2020-12-25:0.0005960064,(hCoV-19/Egypt/CUNCI-HGC12I034/2021|EPI_ISL_890217|2021-01-09:0.0000018943,hCoV-19/Egypt/CUNCI-HGC10I021/2020|EPI_ISL_907099|2020-12-25:0.0003485626):0.0000300986):0.0000007185,hCoV-19/Egypt/CUNCI-HGC12I038/2021|EPI_ISL_890221|2021-01-09:0.0000348658):0.0000007185,hCoV-19/Egypt/CUNCI-HGC12I009/2021|EPI_ISL_890201|2021-01-09:0.0000696091):0.0000007185,hCoV-19/Egypt/CUNCI-HGC12I010/2021|EPI_ISL_890202|2021-01-09:0.0000007185):0.0000007185,hCoV-19/Egypt/CUNCI-HGC12I032/2021|EPI_ISL_890215|2021-01-09:0.0000007185):0.0000007185,hCoV-19/Egypt/CUNCI-HGC9I014/2020|EPI_ISL_907087|2020-12-25:0.0002452969):0.0000007185,hCoV-19/Egypt/CUNCI-HGC12I029/2021|EPI_ISL_890212|2021-01-09:0.0001400383):0.0000007185,hCoV-19/Egypt/CUNCI-HGC9I027/2020|EPI_ISL_857345|2020-12-25:0.0003146069):0.0000007185,((((((((hCoV-19/Egypt/CUNCI-HGC9I013/2020|EPI_ISL_857328|2020-12-25:0.0001052542,(hCoV-19/Egypt/CUNCI-HGC11I009/2021|EPI_ISL_862790|2021-01-03:0.0000685641,hCoV-19/Egypt/CUNCI-HGC11I051/2021|EPI_ISL_907113|2021-01-03:0.0000349500):0.0000014470):0.0000349243,(hCoV-19/Egypt/CUNCI-HGC11I034/2021|EPI_ISL_862803|2021-01-03:0.0001050621,((hCoV-19/Egypt/CUNCI-HGC12I014/2021|EPI_ISL_890206|2021-01-09:0.0000007185,hCoV-19/Egypt/CUNCI-HGC12I016/2021|EPI_ISL_890207|2021-01-09:0.0000007185):0.0000693841,hCoV-19/Egypt/CUNCI-HGC10I014/2020|EPI_ISL_907092|2020-12-25:0.0001056557):0.0000007185):0.0000007185):0.0003170968,hCoV-19/Egypt/CUNCI-HGC12I011/2021|EPI_ISL_890203|2021-01-09:0.0003140345):0.0000007185,hCoV-19/Egypt/CUNCI-HGC11I039/2021|EPI_ISL_907110|2021-01-03:0.0005996463):0.0000007185,hCoV-19/Egypt/CUNCI-HGC9I034/2020|EPI_ISL_857343|2020-12-25:0.0002459540):0.0000007185,((hCoV-19/Egypt/CUNCI-HGC11I033/2021|EPI_ISL_862802|2021-01-03:0.0002797380,hCoV-19/Egypt/CUNCI-HGC10I010/2020|EPI_ISL_907090|2020-12-25:0.0002453317):0.0000007185,(hCoV-19/Egypt/CUNCI-HGC12I012/2021|EPI_ISL_890204|2021-01-09:0.0000007185,hCoV-19/Egypt/CUNCI-HGC12I013/2021|EPI_ISL_890205|2021-01-09:0.0000007185):0.0000007185):0.0000007185):0.0000007185,((hCoV-19/Egypt/CUNCI-HGC9I032/2020|EPI_ISL_857344|2020-12-25:0.0003505690,((hCoV-19/Egypt/CUNCI-HGC9I040/2020|EPI_ISL_907089|2020-12-25:0.0002113266,(hCoV-19/Serbia/Belgrade-2977411001/2021|EPI_ISL_1017684|2021-01-10:0.0001399079,hCoV-19/Serbia/Belgrade-2924081812/2020|EPI_ISL_1017686|2020-12-18:0.0001045736):0.0000007185):0.0000707951,hCoV-19/Egypt/CUNCI-HGC12I024/2021|EPI_ISL_907115|2021-01-03:0.0003534355):0.0000338438):0.0000007185,(((hCoV-19/Canada/BC-BCCDC-9833/2020|EPI_ISL_974630|2020-10-24:0.0002452494,((hCoV-19/Egypt/CUNCI-HGC11I022/2021|EPI_ISL_862795|2021-01-03:0.0000007185,hCoV-19/Egypt/CUNCI-HGC12I023/2021|EPI_ISL_890210|2021-01-09:0.0000007185):0.0004227894,hCoV-19/Egypt/CCHE57357-A-18/2020|EPI_ISL_812796|2020-07-03:0.0000347825):0.0000007185):0.0000007185,hCoV-19/Egypt/CUNCI-HGC11I011/2021|EPI_ISL_907102|2021-01-03:0.0003856945):0.0000347455,((hCoV-19/Egypt/CUNCI-HGC11I047/2021|EPI_ISL_862809|2021-01-03:0.0002798182,hCoV-19/Egypt/CUNCI-HGC9I015/2020|EPI_ISL_907088|2020-12-25:0.0000007185):0.0001748131,((((((hCoV-19/Egypt/ARMY-MCL002/2020|EPI_ISL_907078|2020-11-19:0.0000000000,hCoV-19/Egypt/ARMY-MCL0018/2020|EPI_ISL_907082|2020-11-19:0.0000000000):0.0000000000,hCoV-19/Egypt/ARMY-MCL008/2020|EPI_ISL_907081|2020-11-19:0.0000000000):0.0000000000,hCoV-19/Egypt/ARMY-MCL005/2020|EPI_ISL_907080|2020-11-19:0.0000000000):0.0000000000,hCoV-19/Egypt/ARMY-MCL009/2020|EPI_ISL_907083|2020-11-19:0.0000000000):0.0000007185,hCoV-19/Egypt/ARMY-MCL003/2020|EPI_ISL_907079|2020-11-19:0.0000007185):0.0001177743,(hCoV-19/Egypt/CUNCI-HGC11I046/2021|EPI_ISL_907111|2021-01-03:0.0000007185,hCoV-19/Egypt/CUNCI-HGC12I046/2021|EPI_ISL_907118|2021-01-03:0.0000007185):0.0000701743):0.0001965467):0.0000347996):0.0000007185):0.0000007185):0.0000007185,hCoV-19/Egypt/CUNCI-HGC12I025/2021|EPI_ISL_907116|2021-01-03:0.0005619720):0.0000347549):0.0000007185):0.0000698165,(((hCoV-19/Egypt/CUNCI-HGC9I042/2020|EPI_ISL_857335|2020-12-25:0.0000007185,hCoV-19/Croatia/297_Varazdin/2020|EPI_ISL_454592|2020-03-05:0.0001041778):0.0000007185,hCoV-19/Egypt/CUNCI-HGC11I048/2021|EPI_ISL_862810|2021-01-03:0.0000348991):0.0000007185,(hCoV-19/Egypt/CUNCI-HGC12I030/2021|EPI_ISL_890213|2021-01-09:0.0000014495,hCoV-19/Egypt/CUNCI-HGC10I027/2020|EPI_ISL_907100|2020-12-25:0.0001417900):0.0000685109):0.0001051359):0.0000007185):0.0000007185,(hCoV-19/England/20134019402/2020|EPI_ISL_423104|2020-03-23:0.0000007185,hCoV-19/Australia/SAP244/2020|EPI_ISL_468002|2020-03-24:0.0000007185):0.0000007185):0.0000007185,hCoV-19/Australia/SAP226/2020|EPI_ISL_468024|2020-04-03:0.0000007185):0.0000007185,hCoV-19/Switzerland/NW-42219445/2020|EPI_ISL_581843|2020-04-03:0.0000007185):0.0000007185,hCoV-19/England/20134019304/2020|EPI_ISL_423103|2020-03-23:0.0000007185):0.0000347798,((((((hCoV-19/Aruba/AW-RIVM-11607/2021|EPI_ISL_1014614|2021-01-28:0.0000000000,hCoV-19/Curacao/CW-RIVM-13017/2021|EPI_ISL_1035765|2021-01-29:0.0000000000):0.0000007185,hCoV-19/Aruba/AW-RIVM-11592/2021|EPI_ISL_1014628|2021-01-28:0.0000007185):0.0000007185,(((hCoV-19/Curacao/CW-RIVM-21733/2020|EPI_ISL_1014550|2020-12-18:0.0000007185,hCoV-19/Curacao/CW-RIVM-21717/2020|EPI_ISL_1014565|2020-12-28:0.0000007185):0.0000347565,hCoV-19/Curacao/CW-RIVM-11642/2021|EPI_ISL_1014592|2021-01-17:0.0000007185):0.0000007185,hCoV-19/Curacao/CW-RIVM-11646/2021|EPI_ISL_1014588|2021-01-19:0.0000703331):0.0000347541):0.0000007185,(hCoV-19/Aruba/AW-RIVM-11548/2021|EPI_ISL_1014641|2021-01-28:0.0000007185,hCoV-19/Aruba/AW-RIVM-10522/2021|EPI_ISL_905240|2021-01-13:0.0000007185):0.0000347533):0.0002454408,hCoV-19/SouthAfrica/KRISP-K005318/2020|EPI_ISL_678610|2020-11-15:0.0003151888):0.0000348193,hCoV-19/SouthAfrica/R10569-20/2020|EPI_ISL_939657|2020-10-06:0.0000723820):0.0000693854):0.0000007185,((((((((((hCoV-19/SouthAfrica/KRISP-K004328/2020|EPI_ISL_660204|2020-10-24:0.0003146839,hCoV-19/SouthAfrica/KRISP-K005307/2020|EPI_ISL_678600|2020-10-30:0.0002489452):0.0000007185,(hCoV-19/Zambia/ZMB-34698/2020|EPI_ISL_977329|2020-07-10:0.0000349717,hCoV-19/SouthAfrica/UFS-VIRO-NGS-61/2020|EPI_ISL_912466|2020-11-16:0.0002596741):0.0000347383):0.0000007185,hCoV-19/SouthAfrica/KRISP-K002863/2020|EPI_ISL_602677|2020-08-31:0.0000007185):0.0000007185,(hCoV-19/SouthAfrica/KRISP-K004342/2020|EPI_ISL_660218|2020-10-24:0.0001050292,((((hCoV-19/Mozambique/INS-K007921/2020|EPI_ISL_887490|2020-12-27:0.0001047653,((hCoV-19/Mozambique/INS-K007883/2020|EPI_ISL_887438|2020-11-25:0.0002924294,hCoV-19/Mozambique/INS-K007889/2020|EPI_ISL_887464|2020-11-25:0.0003200707):0.0000311471,hCoV-19/Mozambique/INS-K007892/2020|EPI_ISL_887466|2020-12-03:0.0001396493):0.0000007185):0.0000007185,((((hCoV-19/Mozambique/INS-K007935/2020|EPI_ISL_887496|2020-12-23:0.0000348701,hCoV-19/Mozambique/INS-K007910/2020|EPI_ISL_887482|2020-12-26:0.0000007185):0.0000019712,((hCoV-19/Mozambique/INS-K008135/2021|EPI_ISL_964943|2021-01-15:0.0000007185,hCoV-19/Mozambique/INS-K008137/2021|EPI_ISL_964945|2021-01-15:0.0000007185):0.0000348309,(hCoV-19/Mozambique/INS-K008136/2021|EPI_ISL_964944|2021-01-15:0.0000348483,(hCoV-19/Mozambique/INS-K008142/2021|EPI_ISL_964946|2021-01-15:0.0000007185,hCoV-19/Mozambique/INS-K008144/2021|EPI_ISL_964947|2021-01-15:0.0000007185):0.0000007185):0.0000007185):0.0000345513):0.0001975039,hCoV-19/Mozambique/INS-K007991/2021|EPI_ISL_887430|2021-01-05:0.0004933019):0.0000781294,(((((((hCoV-19/Mozambique/INS-K007937/2020|EPI_ISL_887497|2020-12-23:0.0001406407,(hCoV-19/Mozambique/INS-K007886/2020|EPI_ISL_887461|2020-11-23:0.0000238613,hCoV-19/Mozambique/INS-K007912/2020|EPI_ISL_887483|2020-12-26:0.0001058882):0.0000021721):0.0000007185,hCoV-19/Mozambique/INS-K007895/2020|EPI_ISL_887469|2020-12-14:0.0001056618):0.0000076407,((hCoV-19/Mozambique/INS-K007897/2020|EPI_ISL_887471|2020-12-14:0.0000693416,hCoV-19/Mozambique/INS-K007906/2020|EPI_ISL_887478|2020-12-06:0.0000693161):0.0000007185,(hCoV-19/Mozambique/INS-K007914/2020|EPI_ISL_887484|2020-12-26:0.0000007185,(hCoV-19/Mozambique/INS-K008140/2021|EPI_ISL_964918|2021-01-14:0.0000365631,hCoV-19/Mozambique/INS-K008138/2021|EPI_ISL_964919|2021-01-15:0.0000354452):0.0000716623):0.0000348183):0.0000007185):0.0000693258,((hCoV-19/Mozambique/INS-K007979/2021|EPI_ISL_887422|2021-01-07:0.0000007185,hCoV-19/Mozambique/INS-K007983/2021|EPI_ISL_887432|2021-01-07:0.0002153728):0.0001895598,hCoV-19/Mozambique/INS-K007907/2020|EPI_ISL_887479|2020-12-06:0.0000007185):0.0001047759):0.0000007185,(((((((hCoV-19/Mozambique/INS-K007940/2020|EPI_ISL_887499|2020-12-26:0.0000007185,(hCoV-19/Mozambique/INS-K007924/2020|EPI_ISL_887492|2020-12-27:0.0000007185,hCoV-19/Mozambique/INS-K007916/2020|EPI_ISL_887486|2020-12-28:0.0000007185):0.0000007185):0.0000007185,hCoV-19/Mozambique/INS-K007917/2020|EPI_ISL_887487|2020-12-28:0.0000348390):0.0000348326,hCoV-19/Mozambique/INS-K007923/2020|EPI_ISL_887491|2020-12-27:0.0000348284):0.0000348053,hCoV-19/Mozambique/INS-K007915/2020|EPI_ISL_887485|2020-12-24:0.0001743312):0.0000007185,(((hCoV-19/Mozambique/INS-K007875/2020|EPI_ISL_887436|2020-11-25:0.0002240374,hCoV-19/Mozambique/INS-K007929/2020|EPI_ISL_887437|2020-12-17:0.0002294500):0.0001043527,hCoV-19/Mozambique/INS-K007891/2020|EPI_ISL_887465|2020-11-23:0.0000842345):0.0001250480,hCoV-19/Mozambique/INS-K007919/2020|EPI_ISL_887488|2020-12-27:0.0001406977):0.0000007185):0.0000348228,(((hCoV-19/Mozambique/INS-K008001/2021|EPI_ISL_887423|2021-01-07:0.0001785775,hCoV-19/Mozambique/INS-K008000/2021|EPI_ISL_887504|2021-01-05:0.0001059432):0.0000701406,hCoV-19/Mozambique/INS-K008167/2021|EPI_ISL_964948|2021-01-22:0.0002105194):0.0000020718,hCoV-19/Mozambique/INS-K007904/2020|EPI_ISL_887476|2020-12-03:0.0003163193):0.0000347048):0.0000007185,(hCoV-19/Mozambique/INS-K007888/2020|EPI_ISL_887463|2020-11-23:0.0001047286,hCoV-19/Mozambique/INS-K007902/2020|EPI_ISL_887475|2020-12-15:0.0001047892):0.0000007185):0.0000007185):0.0000007185,(((((hCoV-19/Mozambique/INS-K007931/2020|EPI_ISL_887493|2020-12-18:0.0002780953,(hCoV-19/Mozambique/INS-K007874/2020|EPI_ISL_887456|2020-11-25:0.0003514146,hCoV-19/Mozambique/INS-K007905/2020|EPI_ISL_887477|2020-12-04:0.0001078624):0.0000323517):0.0000007185,hCoV-19/Mozambique/INS-K007896/2020|EPI_ISL_887470|2020-12-14:0.0001388386):0.0000346299,hCoV-19/Mozambique/INS-K007873/2020|EPI_ISL_887455|2020-11-24:0.0001736803):0.0000007185,hCoV-19/Mozambique/INS-K007898/2020|EPI_ISL_887472|2020-12-16:0.0002776003):0.0000340533,(hCoV-19/Mozambique/INS-K007879/2020|EPI_ISL_887459|2020-11-25:0.0000339529,hCoV-19/Mozambique/INS-K007908/2020|EPI_ISL_887480|2020-12-05:0.0000357003):0.0001746434):0.0000007185):0.0000656448,(hCoV-19/Mozambique/INS-K007876/2020|EPI_ISL_887457|2020-11-24:0.0001396177,(hCoV-19/Mozambique/INS-K007878/2020|EPI_ISL_887458|2020-11-24:0.0001405715,hCoV-19/Mozambique/INS-K007894/2020|EPI_ISL_887468|2020-12-04:0.0002705547):0.0001162387):0.0000384450):0.0000693197):0.0000385539):0.0000338170,hCoV-19/Mozambique/INS-K007920/2020|EPI_ISL_887489|2020-12-27:0.0002117233):0.0001063169,hCoV-19/SouthAfrica/UFS-VIRO-NGS-18/2020|EPI_ISL_682328|2020-10-14:0.0004570350):0.0000007185):0.0000007185):0.0000007185,(((hCoV-19/SouthAfrica/UFS-VIRO-NGS-66/2020|EPI_ISL_912457|2020-11-01:0.0000371343,hCoV-19/SouthAfrica/UFS-VIRO-NGS-104/2020|EPI_ISL_912463|2020-11-07:0.0000007185):0.0002222547,hCoV-19/SouthAfrica/R12642-20/2020|EPI_ISL_504204|2020-06-16:0.0001106130):0.0000347746,((hCoV-19/SouthAfrica/UFS-VIRO-NGS-71/2020|EPI_ISL_912473|2020-11-02:0.0000363499,hCoV-19/SouthAfrica/UFS-VIRO-NGS-73/2020|EPI_ISL_912487|2020-11-16:0.0000007185):0.0002860560,(hCoV-19/SouthAfrica/N00119/2020|EPI_ISL_622984|2020-06-23:0.0000369741,hCoV-19/SouthAfrica/N00120/2020|EPI_ISL_622991|2020-06-23:0.0000007185):0.0000365118):0.0000007185):0.0000007185):0.0000007185,(((hCoV-19/SouthAfrica/Tygerberg_346_CC2/2020|EPI_ISL_660150|2020-10-09:0.0000007185,hCoV-19/SouthAfrica/NHLS-UCT-GS-0618/2020|EPI_ISL_960131|2020-10-21:0.0001413644):0.0001750562,(hCoV-19/SouthAfrica/R19534-20/2020|EPI_ISL_940140|2020-11-10:0.0003403252,hCoV-19/SouthAfrica/KRISP-EH00430877/2020|EPI_ISL_736990|2020-11-26:0.0004916982):0.0000014470):0.0000344549,(hCoV-19/SouthAfrica/LR00152/2020|EPI_ISL_514420|2020-07-24:0.0000360008,hCoV-19/SouthAfrica/UFS-VIRO-NGS-82/2020|EPI_ISL_912494|2020-11-24:0.0003571676):0.0000346853):0.0000018607):0.0000014703,hCoV-19/SouthAfrica/KRISP-K004329/2020|EPI_ISL_660205|2020-10-26:0.0002796754):0.0000007185,hCoV-19/SouthAfrica/L00166/2020|EPI_ISL_622978|2020-07-27:0.0001145070):0.0000338446,hCoV-19/SouthAfrica/KRISP-K002657/2020|EPI_ISL_535525|2020-08-03:0.0000350402):0.0000347858,hCoV-19/Turkey/28-Ankara-GUMV-50560/2020|EPI_ISL_984742|2020-11-20:0.0003509852):0.0000014595):0.0000007185):0.0000007185,((((hCoV-19/Ecuador/USFQ-523/2020|EPI_ISL_697794|2020-09-29:0.0000347801,((((hCoV-19/Cameroon/CV406/2020|EPI_ISL_845548|2020-06-12:0.0000348033,hCoV-19/Portugal/PT2923/2021|EPI_ISL_1023470|2021-02-08:0.0004222112):0.0001053823,hCoV-19/Cameroon/CV411/2020|EPI_ISL_845549|2020-06-16:0.0000693635):0.0000352003,hCoV-19/Cameroon/CV437/2020|EPI_ISL_845557|2020-11-16:0.0003174690):0.0001049301,(hCoV-19/Ukraine/Kyiv_58/2020|EPI_ISL_979973|2020-06-05:0.0001753354,hCoV-19/Denmark/DCGC-1071/2020|EPI_ISL_614496|2020-06-01:0.0000354336):0.0000340391):0.0000020941):0.0000007185,hCoV-19/Portugal/PT0605/2020|EPI_ISL_454328|2020-03-14:0.0000347818):0.0000007185,(hCoV-19/Nigeria/ON705-CV153/2020|EPI_ISL_527889|2020-06-09:0.0001399334,hCoV-19/Peru/LIM-INS-077/2020|EPI_ISL_536477|2020-07-03:0.0000347806):0.0000007185):0.0000007185,(((hCoV-19/NewZealand/20CV0089/2020|EPI_ISL_547991|2020-08-17:0.0000007185,hCoV-19/NewZealand/20CV0229/2020|EPI_ISL_548068|2020-09-04:0.0000007185):0.0000364528,(hCoV-19/Chile/MA-212212/2020|EPI_ISL_746534|2020-10-22:0.0001401223,hCoV-19/Chile/MA-212213/2020|EPI_ISL_746535|2020-10-22:0.0000693451):0.0003148678):0.0000007185,hCoV-19/Peru/LIM-INS-099/2020|EPI_ISL_536498|2020-07-04:0.0000347808):0.0000007185):0.0000007185):0.0000007185,(hCoV-19/Peru/LAM-INS-071/2020|EPI_ISL_523954|2020-03-16:0.0000007185,(hCoV-19/Kenya/S299/2020|EPI_ISL_457934|2020-03-29:0.0000350019,(hCoV-19/Chile/RM-134067/2020|EPI_ISL_746643|2020-07-27:0.0000693467,hCoV-19/Serbia/NoviSad-196221606/2020|EPI_ISL_676592|2020-06-15:0.0000347789):0.0000007185):0.0000007185):0.0000007185):0.0000007185,hCoV-19/Greece/209_33926/2020|EPI_ISL_437879|2020-03-14:0.0000007185):0.0000007185,((((((((((((hCoV-19/DRC/523/2020|EPI_ISL_420849|2020-03-28:0.0000000000,hCoV-19/SouthAfrica/NHLS-UCT-GS-0046/2020|EPI_ISL_640040|2020-03-22:0.0000000000):0.0000000000,hCoV-19/Portugal/PT0607/2020|EPI_ISL_454330|2020-03-13:0.0000000000):0.0000000000,hCoV-19/Ecuador/USFQ-219/2020|EPI_ISL_539789|2020-08-15:0.0000000000):0.0000000000,hCoV-19/Peru/LIM-INS-130/2020|EPI_ISL_536527|2020-03-18:0.0000000000):0.0000000000,hCoV-19/Poland/Pom4/2020|EPI_ISL_451645|2020-05-02:0.0000000000):0.0000000000,hCoV-19/Poland/Pom7/2020|EPI_ISL_451648|2020-04-26:0.0000000000):0.0000000000,hCoV-19/CostaRica/05/2020|EPI_ISL_434538|2020-03-20:0.0000000000):0.0000000000,hCoV-19/Serbia/NoviSad-158472905/2020|EPI_ISL_676590|2020-05-28:0.0000000000):0.0000000000,hCoV-19/CostaRica/INC-0044/2020|EPI_ISL_491455|2020-03-20:0.0000000000):0.0000000000,hCoV-19/Serbia/NoviSad-004460704/2020|EPI_ISL_676580|2020-04-06:0.0000000000):0.0000000000,hCoV-19/Ecuador/USFQ-195/2020|EPI_ISL_527811|2020-08-04:0.0000000000):0.0000000000,hCoV-19/Ecuador/USFQ-212/2020|EPI_ISL_539785|2020-08-04:0.0000000000):0.0000007185):0.0000007185,((hCoV-19/Peru/LIM-UPCH-0161/2020|EPI_ISL_568554|2020-08-28:0.0000693327,hCoV-19/Peru/LAM-HRL-224/2020|EPI_ISL_593776|2020-04-10:0.0000007185):0.0000347779,(hCoV-19/Peru/LIM-INS-121/2020|EPI_ISL_536519|2020-05-04:0.0000292501,hCoV-19/Peru/LAM-INS-170/2020|EPI_ISL_536563|2020-04-01:0.0002112506):0.0000052139):0.0000007185):0.0000007185,((((((hCoV-19/Argentina/PAIS-D0024/2020|EPI_ISL_792466|2020-04-26:0.0000785304,hCoV-19/Sweden/20-52054/2020|EPI_ISL_623088|2020-06-04:0.0002095716):0.0000007185,hCoV-19/Mexico/NLE-UANL-052/2020|EPI_ISL_961785|2020-06-16:0.0002911082):0.0000007185,hCoV-19/Uruguay/UY-NYUMC867/2020|EPI_ISL_457963|2020-03-28:0.0000007185):0.0000007185,hCoV-19/Argentina/PAIS-F0055/2020|EPI_ISL_981053|2020-08-15:0.0000348268):0.0000347453,hCoV-19/Kenya/C14230/2020|EPI_ISL_806644|2020-06-04:0.0002265140):0.0000007185,hCoV-19/Portugal/PT0963/2020|EPI_ISL_511512|2020-03-26:0.0000348113):0.0000007185):0.0000007185,hCoV-19/CzechRepublic/NRL-10281/2020|EPI_ISL_660555|2020-10-22:0.0003513923):0.0000347531,hCoV-19/Egypt/CUNCI-HGC9I010/2020|EPI_ISL_857326|2020-12-25:0.0001751056):0.0000347617,hCoV-19/Uganda/UG007/2020|EPI_ISL_451189|2020-03-30:0.0000693951):0.0000349701,hCoV-19/Ireland/D-NVRL-71IRL79618/2020|EPI_ISL_512094|2020-07-23:0.0002102270):0.0000348140,((((((((((hCoV-19/India/MH-ACTREC-608/2020|EPI_ISL_700245|2020-09-09:0.0000348428,(hCoV-19/India/MH-ACTREC-679/2020|EPI_ISL_700304|2020-09-19:0.0000691196,hCoV-19/India/MH-ACTREC-374/2020|EPI_ISL_700023|2020-07-24:0.0000007185):0.0000007185):0.0000701039,hCoV-19/Bahrain/260104364/2020|EPI_ISL_682301|2020-10-26:0.0003500388):0.0000007185,(((hCoV-19/Bahrain/023341084/2020|EPI_ISL_636973|2020-08-26:0.0000686023,hCoV-19/Bahrain/340654690/2020|EPI_ISL_681309|2020-09-10:0.0001049485):0.0000007185,hCoV-19/Bahrain/340844843/2020|EPI_ISL_681310|2020-10-26:0.0000692696):0.0000007185,hCoV-19/Bahrain/341015978/2020|EPI_ISL_682317|2020-11-11:0.0000693281):0.0001397655):0.0000007185,(((((hCoV-19/Rwanda/NRLNAT2021/2020|EPI_ISL_960276|2020-08-21:0.0001399324,hCoV-19/Zambia/ZMB-41650/2020|EPI_ISL_977332|2020-08-06:0.0000694343):0.0000348158,hCoV-19/Zambia/ZMB-42552/2020|EPI_ISL_977285|2020-08-05:0.0002138988):0.0000007185,hCoV-19/Zambia/ZMB-24445/2020|EPI_ISL_977373|2020-06-04:0.0000347410):0.0000347389,hCoV-19/Bahrain/090000572_S16_L001/2020|EPI_ISL_632285|2020-05-31:0.0001397528):0.0000007185,((hCoV-19/Zambia/ZMB-42574/2020|EPI_ISL_977256|2020-08-05:0.0001818835,hCoV-19/Zambia/ZMB-37072/2020|EPI_ISL_977442|2020-07-28:0.0002455548):0.0001045383,hCoV-19/Zambia/ZMB-24482/2020|EPI_ISL_977374|2020-06-04:0.0001049859):0.0000347320):0.0000007185):0.0000007185,(hCoV-19/Zambia/ZMB-34496/2020|EPI_ISL_977421|2020-10-27:0.0001398094,(hCoV-19/Zambia/ZMB-42356/2020|EPI_ISL_977463|2020-08-06:0.0002100384,hCoV-19/Zambia/ZMB-31145/2020|EPI_ISL_977392|2020-06-28:0.0000693604):0.0000348316):0.0000692809):0.0000347332,(hCoV-19/Indonesia/JB-EIJK65/2020|EPI_ISL_947255|2020-11-10:0.0002097972,hCoV-19/Senegal/9256/2020|EPI_ISL_486864|2020-04-23:0.0002472677):0.0000007185):0.0000007185,((hCoV-19/Nigeria/OG-CV387/2020|EPI_ISL_730040|2020-05-29:0.0000719302,hCoV-19/NorthMacedonia/9360/2020|EPI_ISL_677726|2020-08-05:0.0001048726):0.0000007185,(((hCoV-19/Japan/Donner41/2020|EPI_ISL_644946|2020-06-10:0.0000007185,(hCoV-19/Japan/NGY-NNH-054/2020|EPI_ISL_637020|2020-10-23:0.0001048910,hCoV-19/Japan/Donner202/2020|EPI_ISL_915392|2020-08-03:0.0001744561):0.0000007185):0.0000007185,(hCoV-19/Japan/NGY-NNH-055/2020|EPI_ISL_637021|2020-10-28:0.0000692980,hCoV-19/Japan/Donner215/2020|EPI_ISL_915405|2020-10-29:0.0001049334):0.0000348655):0.0001744651,(((((hCoV-19/Palestine/AAS15/2020|EPI_ISL_710483|2020-11-29:0.0000007185,hCoV-19/Palestine/AAS16/2020|EPI_ISL_710484|2020-11-29:0.0000348873):0.0004922169,hCoV-19/Palestine/82/2020|EPI_ISL_596557|2020-07-05:0.0000348503):0.0000007185,((hCoV-19/Israel/CVL-246ngs/2020|EPI_ISL_889051|2020-12-27:0.0002098692,hCoV-19/Palestine/3/2020|EPI_ISL_596522|2020-07-16:0.0000007185):0.0000348519,(hCoV-19/Palestine/1/2020|EPI_ISL_596507|2020-07-15:0.0000348456,hCoV-19/Palestine/46/2020|EPI_ISL_596529|2020-08-17:0.0000348512):0.0000692482):0.0000007185):0.0000007185,hCoV-19/Palestine/AAS27/2020|EPI_ISL_739660|2020-11-29:0.0001744363):0.0000343898,hCoV-19/Palestine/AAS24/2020|EPI_ISL_739659|2020-11-29:0.0003853150):0.0001046426):0.0000007185):0.0000007185):0.0000007185,((((hCoV-19/Japan/Donner78/2020|EPI_ISL_644982|2020-08-01:0.0000007185,hCoV-19/Japan/Donner141/2020|EPI_ISL_860161|2020-11-22:0.0001048501):0.0000007185,hCoV-19/Japan/Donner104/2020|EPI_ISL_860131|2020-10-27:0.0001744422):0.0000348848,((hCoV-19/Japan/Donner84/2020|EPI_ISL_644988|2020-08-04:0.0000007185,((((hCoV-19/Japan/NGY-NNH-069/2020|EPI_ISL_1020320|2020-12-12:0.0000007185,hCoV-19/Japan/NGY-NNH-071/2021|EPI_ISL_1020322|2021-01-13:0.0000348615):0.0000348973,(hCoV-19/Japan/NGY-NNH-058/2020|EPI_ISL_918169|2020-12-10:0.0000347394,(hCoV-19/Japan/NGY-NNH-059/2020|EPI_ISL_918170|2020-12-18:0.0000007185,hCoV-19/Japan/NGY-NNH-060/2020|EPI_ISL_918171|2020-12-24:0.0000007185):0.0000007185):0.0000347490):0.0001048626,(((((hCoV-19/Japan/NGY-NNH-070/2021|EPI_ISL_1020321|2021-01-05:0.0000007185,hCoV-19/Japan/Donner192/2020|EPI_ISL_915382|2020-12-15:0.0000007185):0.0000007185,hCoV-19/Japan/Donner160/2020|EPI_ISL_860180|2020-12-06:0.0000348422):0.0000348441,(hCoV-19/Japan/Donner133/2020|EPI_ISL_860153|2020-11-16:0.0000007185,hCoV-19/Japan/Donner173/2020|EPI_ISL_915366|2020-11-18:0.0000007185):0.0000007185):0.0000007185,hCoV-19/Japan/Donner193/2020|EPI_ISL_915383|2020-12-15:0.0000348434):0.0000348396,hCoV-19/Japan/Donner110/2020|EPI_ISL_860136|2020-11-14:0.0000692694):0.0000692477):0.0000007185,hCoV-19/Japan/Donner106/2020|EPI_ISL_860133|2020-11-04:0.0000348452):0.0000007185):0.0000007185,(hCoV-19/Japan/NGY-NNH-075/2021|EPI_ISL_1020327|2021-02-02:0.0003499538,hCoV-19/Cambodia/101372/2020|EPI_ISL_1040028|2020-10-27:0.0001754864):0.0000007185):0.0000347454):0.0001048824,(hCoV-19/Senegal/9439/2020|EPI_ISL_486861|2020-04-25:0.0000007185,(hCoV-19/Senegal/57065/2020|EPI_ISL_476148|2020-06-09:0.0001050232,hCoV-19/Senegal/83493/2020|EPI_ISL_498252|2020-07-09:0.0002859021):0.0000007185):0.0000347350):0.0000007185):0.0000007185,(((hCoV-19/Belize/CDC-6840/2020|EPI_ISL_509711|2020-03-20:0.0000007185,hCoV-19/Belize/CDC-6846/2020|EPI_ISL_509712|2020-03-01:0.0000007185):0.0000348993,hCoV-19/Italy/LAZ-INMI-47/2020|EPI_ISL_603154|2020-06-12:0.0000347320):0.0000007185,(hCoV-19/Japan/PG-0552/2020|EPI_ISL_480205|2020-04-07:0.0000348985,(hCoV-19/Botswana/BOT2624/2020|EPI_ISL_560387|2020-04-05:0.0000007185,hCoV-19/Botswana/BOT2254/2020|EPI_ISL_560390|2020-04-08:0.0000007185):0.0000007185):0.0000007185):0.0000007185):0.0000007185,hCoV-19/Uruguay/UY-NYUMC873/2020|EPI_ISL_457969|2020-04-14:0.0000007185):0.0000348979):0.0000007185,((((((((((((((((((((hCoV-19/England/LOND-1250AE0/2020|EPI_ISL_665245|2020-11-02:0.0000000000,hCoV-19/England/CAMC-B08ED6/2020|EPI_ISL_673132|2020-10-29:0.0000000000):0.0000000000,hCoV-19/England/MILK-B392EF/2020|EPI_ISL_652300|2020-11-02:0.0000000000):0.0000000000,hCoV-19/England/CAMC-B0A618/2020|EPI_ISL_672963|2020-10-29:0.0000000000):0.0000007185,hCoV-19/England/CAMC-B0AEB6/2020|EPI_ISL_643612|2020-10-29:0.0000007185):0.0000007185,hCoV-19/England/CAMC-B090EE/2020|EPI_ISL_673189|2020-10-29:0.0000347844):0.0000348123,hCoV-19/Nigeria/CV629/2020|EPI_ISL_941278|2020-11-23:0.0000007185):0.0000690619,((hCoV-19/Nigeria/FC-CV536/2020|EPI_ISL_872610|2020-11-12:0.0000348529,(hCoV-19/Nigeria/FC-CV533/2020|EPI_ISL_872607|2020-11-17:0.0000007185,hCoV-19/England/LOND-1323283/2021|EPI_ISL_866109|2021-01-06:0.0000007185):0.0000007185):0.0000007185,hCoV-19/Nigeria/FC-CV554/2020|EPI_ISL_872620|2020-12-23:0.0001045997):0.0001045908):0.0000007185,((hCoV-19/Nigeria/CV651/2020|EPI_ISL_1035810|2020-12-02:0.0000007185,hCoV-19/Nigeria/CV653/2020|EPI_ISL_1035811|2020-12-03:0.0000007185):0.0000007185,hCoV-19/Nigeria/CV654/2020|EPI_ISL_1035812|2020-12-03:0.0000348025):0.0000348005):0.0000007185,hCoV-19/Nigeria/CV659/2020|EPI_ISL_1035813|2020-12-11:0.0000007185):0.0000007185,((hCoV-19/Nigeria/CV626/2020|EPI_ISL_941275|2020-11-24:0.0000007185,hCoV-19/Nigeria/CV627/2020|EPI_ISL_941276|2020-11-23:0.0000007185):0.0000348009,hCoV-19/England/MILK-AB7921/2020|EPI_ISL_623583|2020-10-21:0.0000348028):0.0000007185):0.0000007185,(hCoV-19/Nigeria/CV631/2020|EPI_ISL_941280|2020-11-26:0.0001410595,(hCoV-19/Nigeria/CV665/2020|EPI_ISL_1035817|2020-12-19:0.0000671133,hCoV-19/Nigeria/CV670/2020|EPI_ISL_1035821|2020-12-21:0.0000007185):0.0001810731):0.0000007185):0.0000007185,(((((hCoV-19/USA/IL-NM-5141/2020|EPI_ISL_936781|2020-12-24:0.0000691447,hCoV-19/Nigeria/FC-CV563/2020|EPI_ISL_872627|2020-12-29:0.0001049472):0.0000007185,(hCoV-19/Nigeria/CV630/2020|EPI_ISL_941279|2020-11-25:0.0000007185,hCoV-19/Nigeria/CV570/2020|EPI_ISL_906288|2020-12-03:0.0000007185):0.0000007185):0.0000007185,hCoV-19/Nigeria/CV643/2020|EPI_ISL_941291|2020-12-29:0.0000690457):0.0000348015,(hCoV-19/Nigeria/FC-CV534/2020|EPI_ISL_872608|2020-11-24:0.0000007185,hCoV-19/Nigeria/FC-CV535/2020|EPI_ISL_872609|2020-11-24:0.0000691639):0.0000007185):0.0001045995,hCoV-19/Nigeria/CV567/2020|EPI_ISL_906286|2020-12-03:0.0000690574):0.0000007185):0.0000007185,hCoV-19/England/CAMC-B0B389/2020|EPI_ISL_643437|2020-10-30:0.0000348580):0.0001402349,hCoV-19/Nigeria/CV566/2020|EPI_ISL_906285|2020-12-01:0.0002444424):0.0000347252,(hCoV-19/Nigeria/NCDC-9d/2020|EPI_ISL_825714|2020-11-28:0.0002139389,hCoV-19/Nigeria/CV636/2020|EPI_ISL_941925|2020-12-23:0.0003493743):0.0000007185):0.0000007185,((hCoV-19/Nigeria/CV645/2021|EPI_ISL_941292|2021-01-04:0.0000691098,hCoV-19/Nigeria/CV602/2020|EPI_ISL_906295|2020-12-16:0.0000349341):0.0000692039,(hCoV-19/Nigeria/CV584/2020|EPI_ISL_906305|2020-12-07:0.0000007185,hCoV-19/Nigeria/CV604/2020|EPI_ISL_906297|2020-12-17:0.0000690709):0.0001394653):0.0001046686):0.0001047712,((hCoV-19/Nigeria/NG57839/2020|EPI_ISL_654794|2020-03-22:0.0000007185,hCoV-19/Nigeria/LA-CV256/2020|EPI_ISL_729940|2020-04-20:0.0000007185):0.0000007185,hCoV-19/Nigeria/LA-CV255/2020|EPI_ISL_729939|2020-04-20:0.0000007185):0.0000348873):0.0000007185,(hCoV-19/Nigeria/KN-CV252/2020|EPI_ISL_729937|2020-04-25:0.0000348867,hCoV-19/Nigeria/KO-CV258/2020|EPI_ISL_729942|2020-04-25:0.0000007185):0.0000348858):0.0000007185,hCoV-19/Nigeria/OS-CV285/2020|EPI_ISL_729966|2020-06-24:0.0003140935):0.0000348907,((hCoV-19/Latvia/067/2020|EPI_ISL_501275|2020-07-08:0.0000000000,hCoV-19/Latvia/065/2020|EPI_ISL_493000|2020-07-09:0.0000000000):0.0000007185,hCoV-19/Latvia/058/2020|EPI_ISL_492993|2020-07-08:0.0000007185):0.0001048486):0.0000007185):0.0000007185,(((hCoV-19/Nigeria/KW-CV394/2020|EPI_ISL_730044|2020-07-10:0.0001759783,hCoV-19/Qingdao/IVDC-01-01/2020|EPI_ISL_850949|2020-08-16:0.0003508214):0.0000339147,((((hCoV-19/Brazil/RS-31799/2020|EPI_ISL_832012|2020-10-13:0.0001751142,(hCoV-19/Chile/MA-212210/2020|EPI_ISL_746532|2020-10-22:0.0002471998,hCoV-19/Argentina/INEI097370/2020|EPI_ISL_856767|2020-11-25:0.0006356988):0.0000326106):0.0000007185,(hCoV-19/Uruguay/TYT-M70/2020|EPI_ISL_750161|2020-06-21:0.0001450556,(hCoV-19/Brazil/SP-HIAE-ID44/2020|EPI_ISL_861908|2020-11-23:0.0002809769,hCoV-19/Chile/RM-193052/2020|EPI_ISL_746753|2020-09-28:0.0002115474):0.0000330636):0.0000007185):0.0000007185,((((hCoV-19/Kenya/C69895/2020|EPI_ISL_968911|2020-11-05:0.0002151953,hCoV-19/Kenya/C45018/2020|EPI_ISL_806579|2020-08-17:0.0000745776):0.0001078999,(hCoV-19/Kenya/C37981/2020|EPI_ISL_806698|2020-07-27:0.0000007185,(hCoV-19/Kenya/C24022/2020|EPI_ISL_806623|2020-06-23:0.0000007185,hCoV-19/Kenya/C43696/2020|EPI_ISL_806715|2020-08-15:0.0001116034):0.0000007185):0.0000007185):0.0000007185,((((hCoV-19/Kenya/C46504/2020|EPI_ISL_806584|2020-08-19:0.0000370563,hCoV-19/Kenya/C42973/2020|EPI_ISL_806712|2020-08-10:0.0000007185):0.0000368814,(hCoV-19/Kenya/C77138/2020|EPI_ISL_855535|2020-12-07:0.0001895619,hCoV-19/Kenya/C26630/2020|EPI_ISL_806625|2020-06-29:0.0001432283):0.0000007185):0.0000007185,hCoV-19/Kenya/C24052/2020|EPI_ISL_806624|2020-06-24:0.0000371549):0.0000007185,(hCoV-19/Kenya/C42959/2020|EPI_ISL_806709|2020-08-10:0.0000007185,(hCoV-19/Kenya/C42961/2020|EPI_ISL_806710|2020-08-13:0.0000007185,hCoV-19/Kenya/C43725/2020|EPI_ISL_806716|2020-08-12:0.0000363040):0.0000007185):0.0000352398):0.0000007185):0.0000693527,(hCoV-19/Brazil/AM-IEC-177281/2020|EPI_ISL_925846|2020-11-11:0.0004914642,hCoV-19/Argentina/INEI097339/2020|EPI_ISL_856766|2020-11-26:0.0002808973):0.0000331249):0.0000007185):0.0000007185,(hCoV-19/Chile/MA-212211/2020|EPI_ISL_746533|2020-10-22:0.0003142019,(hCoV-19/Brazil/RJ-00486/2020|EPI_ISL_717880|2020-10-26:0.0000348767,hCoV-19/Brazil/RJ-00494/2020|EPI_ISL_717888|2020-10-29:0.0000348307):0.0001755370):0.0000007185):0.0000692391):0.0000007185,(hCoV-19/Philippines/PH-RITM-0026/2020|EPI_ISL_833334|2020-10-23:0.0002614158,(hCoV-19/Egypt/CUNCI-HGC9I016/2020|EPI_ISL_857342|2020-12-25:0.0001752643,hCoV-19/Denmark/DCGC-24325/2020|EPI_ISL_795479|2020-12-28:0.0001387840):0.0005617329):0.0000347129):0.0000007185):0.0000007185,((((((((hCoV-19/SouthAfrica/KRISP-K002278/2020|EPI_ISL_515658|2020-07-21:0.0001397376,(((((hCoV-19/SouthAfrica/KRISP-K004351-CE1/2020|EPI_ISL_660223|2020-10-30:0.0001751154,hCoV-19/SouthAfrica/KRISP-K004591/2020|EPI_ISL_660621|2020-11-07:0.0001397213):0.0000348972,(hCoV-19/SouthAfrica/KRISP-K004542/2020|EPI_ISL_660239|2020-10-22:0.0001048816,(hCoV-19/SouthAfrica/KRISP-K004735/2020|EPI_ISL_660263|2020-10-21:0.0000007185,hCoV-19/SouthAfrica/KRISP-EB00584394/2020|EPI_ISL_736988|2020-11-25:0.0001048792):0.0000007185):0.0000348697):0.0002098658,(hCoV-19/SouthAfrica/KRISP-K003759/2020|EPI_ISL_602930|2020-09-25:0.0001051997,hCoV-19/SouthAfrica/KRISP-EJ00540655/2020|EPI_ISL_736992|2020-11-26:0.0001396813):0.0000007185):0.0000348873,(((hCoV-19/SouthAfrica/KRISP-K004544/2020|EPI_ISL_660241|2020-10-22:0.0002446099,hCoV-19/SouthAfrica/LR00036/2020|EPI_ISL_515163|2020-07-04:0.0000743332):0.0000007185,hCoV-19/SouthAfrica/R10519/2020|EPI_ISL_490284|2020-06-08:0.0001103525):0.0000007185,hCoV-19/Botswana/CV1807054/2021|EPI_ISL_933724|2021-01-15:0.0004130012):0.0000007185):0.0000007185,((((hCoV-19/SouthAfrica/KRISP-K004352-CE1/2020|EPI_ISL_660224|2020-10-30:0.0000007185,hCoV-19/SouthAfrica/KRISP-K004361-CE1/2020|EPI_ISL_660226|2020-10-30:0.0000007185):0.0000349026,hCoV-19/SouthAfrica/KRISP-K004543/2020|EPI_ISL_660240|2020-10-22:0.0000007185):0.0000692417,(hCoV-19/SouthAfrica/KRISP-K004597/2020|EPI_ISL_660627|2020-11-07:0.0000692641,(hCoV-19/SouthAfrica/KRISP-K005313/2020|EPI_ISL_678606|2020-11-16:0.0000007185,(hCoV-19/SouthAfrica/KRISP-K005322/2020|EPI_ISL_678612|2020-11-17:0.0000348834,hCoV-19/SouthAfrica/KRISP-CH01110222/2020|EPI_ISL_736985|2020-11-25:0.0000007185):0.0000692181):0.0001048700):0.0000348981):0.0000692655,(hCoV-19/SouthAfrica/KRISP-K004650/2020|EPI_ISL_660663|2020-11-03:0.0000007185,hCoV-19/SouthAfrica/KRISP-GD00687523/2020|EPI_ISL_736993|2020-11-25:0.0000692236):0.0002792101):0.0000007185):0.0000007185):0.0000348881,hCoV-19/SouthAfrica/KRISP-K003465/2020|EPI_ISL_602799|2020-09-12:0.0001048326):0.0000007185,(((((((hCoV-19/SouthAfrica/KRISP-K004547/2020|EPI_ISL_660244|2020-10-26:0.0000000000,hCoV-19/SouthAfrica/KRISP-K004590/2020|EPI_ISL_660620|2020-11-05:0.0000000000):0.0000007185,hCoV-19/SouthAfrica/KRISP-K004636/2020|EPI_ISL_660652|2020-11-01:0.0000007185):0.0000007185,hCoV-19/SouthAfrica/KRISP-K004621/2020|EPI_ISL_660639|2020-11-03:0.0000347303):0.0002795089,hCoV-19/SouthAfrica/KRISP-K004625/2020|EPI_ISL_660641|2020-11-04:0.0002100838):0.0000346649,(hCoV-19/Mozambique/INS-K007893/2020|EPI_ISL_887467|2020-12-06:0.0002101674,hCoV-19/Mozambique/INS-K007909/2020|EPI_ISL_887481|2020-12-06:0.0002103074):0.0000690327):0.0000007185,(((((hCoV-19/SouthAfrica/KRISP-K004559/2020|EPI_ISL_660255|2020-10-21:0.0000007185,hCoV-19/SouthAfrica/KRISP-K004322/2020|EPI_ISL_660198|2020-10-25:0.0000348776):0.0000345564,(hCoV-19/SouthAfrica/KRISP-K004064/2020|EPI_ISL_635043|2020-10-20:0.0001057844,hCoV-19/SouthAfrica/KRISP-K004071/2020|EPI_ISL_635049|2020-10-20:0.0000007185):0.0000694332):0.0000697463,hCoV-19/SouthAfrica/KRISP-K004070/2020|EPI_ISL_635048|2020-10-20:0.0001394553):0.0000019964,(hCoV-19/SouthAfrica/KRISP-K004731/2020|EPI_ISL_660259|2020-10-20:0.0001048983,hCoV-19/SouthAfrica/KRISP-K004634/2020|EPI_ISL_660650|2020-11-02:0.0000348587):0.0000692864):0.0000692342,hCoV-19/SouthAfrica/VIDA-KRISP-K008085/2020|EPI_ISL_940851|2020-09-09:0.0001088073):0.0000007185):0.0000348879,((hCoV-19/SouthAfrica/R10623/2020|EPI_ISL_490290|2020-06-11:0.0000007185,hCoV-19/SouthAfrica/R10623-20/2020|EPI_ISL_939659|2020-11-06:0.0000007185):0.0000725303,hCoV-19/SouthAfrica/KRISP-K004594/2020|EPI_ISL_660624|2020-11-07:0.0000692264):0.0000007185):0.0000007185):0.0000007185,((hCoV-19/SouthAfrica/KRISP-K004332/2020|EPI_ISL_660208|2020-10-24:0.0000698832,(hCoV-19/SouthAfrica/KRISP-K005316/2020|EPI_ISL_678608|2020-11-14:0.0000348160,hCoV-19/SouthAfrica/KRISP-K005317/2020|EPI_ISL_678609|2020-11-15:0.0000347346):0.0002445142):0.0000689561,(hCoV-19/SouthAfrica/KRISP-K004628/2020|EPI_ISL_660644|2020-11-02:0.0000007185,hCoV-19/SouthAfrica/KRISP-K004642/2020|EPI_ISL_660657|2020-11-01:0.0000007185):0.0005247996):0.0000007185):0.0000007185,hCoV-19/Mozambique/INS-K008134/2021|EPI_ISL_964920|2021-01-16:0.0006771587):0.0000348819,hCoV-19/Georgia/Tb-97937/2020|EPI_ISL_754181|2020-09-23:0.0003500251):0.0000007185,(hCoV-19/SouthAfrica/KRISP-EC-K005296/2020|EPI_ISL_678558|2020-11-19:0.0000007185,hCoV-19/Mozambique/KRISP-MZ157470/2020|EPI_ISL_636978|2020-07-11:0.0001119468):0.0000007185):0.0000348933,((hCoV-19/SouthAfrica/UFS-VIRO-NGS-115/2020|EPI_ISL_912509|2020-10-21:0.0001506792,hCoV-19/SouthAfrica/UFS-VIRO-NGS-108/2020|EPI_ISL_912533|2020-10-30:0.0002437926):0.0000403953,hCoV-19/SouthAfrica/UFS-VIRO-NGS-127/2020|EPI_ISL_912488|2020-10-20:0.0001427437):0.0000703657):0.0000007185):0.0000007185,(((hCoV-19/Tunisia/61624/2020|EPI_ISL_707699|2020-11-23:0.0000007185,hCoV-19/Tunisia/9111/2020|EPI_ISL_707793|2020-04-11:0.0000007185):0.0000344600,(hCoV-19/Sweden/20-53880/2020|EPI_ISL_789044|2020-12-28:0.0000007185,hCoV-19/Sweden/20-53009/2020|EPI_ISL_648206|2020-09-28:0.0000007185):0.0001049257):0.0003143531,((((hCoV-19/Nigeria/CV633/2020|EPI_ISL_941282|2020-12-18:0.0000347805,hCoV-19/Japan/NGY-NNH-072/2021|EPI_ISL_1020324|2021-01-14:0.0000693515):0.0000007185,(hCoV-19/Ghana/WACCBIP-GS149/2021|EPI_ISL_944660|2021-01-11:0.0001766734,hCoV-19/Ghana/NMIMR-TRA-182/2021|EPI_ISL_1018078|2021-01-12:0.0000692963):0.0000347640):0.0000007185,(((hCoV-19/Belgium/ULG-11727/2021|EPI_ISL_965471|2021-01-22:0.0000007185,hCoV-19/Ghana/NMIMR-NTRA-15381/2020|EPI_ISL_1018098|2020-12-27:0.0000007185):0.0000692929,hCoV-19/Ghana/NMIMR-TRA-137/2021|EPI_ISL_1018072|2021-01-10:0.0000692915):0.0000007185,(hCoV-19/Australia/NSW-R0054/2021|EPI_ISL_1010709|2021-02-04:0.0000347705,(hCoV-19/Aruba/AW-RIVM-12814/2021|EPI_ISL_1035785|2021-02-08:0.0000007185,hCoV-19/USA/CA-CDC-LC00000823/2020|EPI_ISL_887901|2020-12-24:0.0000007185):0.0000347549):0.0000007185):0.0000007185):0.0000007185,hCoV-19/Ghana/WACCBIP-GS78/2021|EPI_ISL_944658|2021-01-06:0.0001104037):0.0004549577):0.0000014470):0.0000007185,((hCoV-19/SouthAfrica/NHLS-UCT-GS-1584/2020|EPI_ISL_700416|2020-08-14:0.0002151952,((((hCoV-19/Uganda/UG131/2020|EPI_ISL_738038|2020-10-01:0.0000000000,hCoV-19/Uganda/UG134/2020|EPI_ISL_738041|2020-10-01:0.0000000000):0.0000000000,hCoV-19/Uganda/UG135/2020|EPI_ISL_738042|2020-10-01:0.0000000000):0.0000000000,hCoV-19/Uganda/UG133/2020|EPI_ISL_738040|2020-10-01:0.0000000000):0.0000007185,hCoV-19/Uganda/UG132/2020|EPI_ISL_738039|2020-10-01:0.0000007185):0.0004913346):0.0000337536,((((((((((hCoV-19/NorthMacedonia/28025/2020|EPI_ISL_943994|2020-12-15:0.0000348689,((hCoV-19/NorthMacedonia/CoV-16548/2020|EPI_ISL_933568|2020-10-24:0.0000348671,(hCoV-19/NorthMacedonia/16792/2020|EPI_ISL_933573|2020-10-26:0.0000348702,hCoV-19/NorthMacedonia/30671/2021|EPI_ISL_957423|2021-01-06:0.0000348696):0.0000007185):0.0000007185,hCoV-19/NorthMacedonia/14343/2020|EPI_ISL_909742|2020-10-06:0.0001395893):0.0000691881):0.0000007185,((hCoV-19/NorthMacedonia/33156/2021|EPI_ISL_1018218|2021-02-01:0.0001743624,hCoV-19/NorthMacedonia/19345/2020|EPI_ISL_933775|2020-11-05:0.0000348627):0.0000348381,hCoV-19/NorthMacedonia/28489/2020|EPI_ISL_944105|2020-12-18:0.0001047697):0.0000007185):0.0000007185,hCoV-19/NorthMacedonia/28449/2020|EPI_ISL_943996|2020-12-18:0.0000691858):0.0000348848,hCoV-19/NorthMacedonia/8817/2020|EPI_ISL_677719|2020-07-29:0.0000697187):0.0000346798,hCoV-19/NorthMacedonia/3032/2020|EPI_ISL_677704|2020-06-11:0.0001048795):0.0000930746,hCoV-19/Switzerland/BL-ETHZ-420702/2020|EPI_ISL_768074|2020-12-24:0.0000007185):0.0000018154,hCoV-19/Switzerland/BL-UHB-42514541/2020|EPI_ISL_931325|2020-10-31:0.0000462992):0.0000697045,((hCoV-19/Serbia/C17708/2020|EPI_ISL_891272|2020-08-01:0.0000007185,hCoV-19/BosniaandHerzegovina/VFS-UNSA-LMGFI003/2020|EPI_ISL_955142|2020-07-15:0.0000692442):0.0000007185,hCoV-19/BosniaandHerzegovina/VFS-UNSA-LMGFI008/2020|EPI_ISL_955151|2020-10-28:0.0003142645):0.0001290778):0.0000448058,(hCoV-19/Kenya/C18021/2020|EPI_ISL_806663|2020-06-15:0.0000366642,hCoV-19/Peru/LIM-UPCH-0041/2020|EPI_ISL_529077|2020-06-17:0.0000349056):0.0000348608):0.0000007185,((((hCoV-19/Kenya/C64482/2020|EPI_ISL_855534|2020-10-13:0.0002682096,hCoV-19/Kenya/C20447/2020|EPI_ISL_806667|2020-06-19:0.0002219973):0.0000007185,hCoV-19/Kenya/C25662/2020|EPI_ISL_806678|2020-06-27:0.0001476054):0.0000007185,hCoV-19/Kenya/C17517/2020|EPI_ISL_806662|2020-06-13:0.0000007185):0.0000007185,(hCoV-19/Kenya/C41968/2020|EPI_ISL_806703|2020-08-05:0.0000007185,hCoV-19/Kenya/C41970/2020|EPI_ISL_806705|2020-08-05:0.0000007185):0.0000359851):0.0000007185):0.0000007185):0.0000348950):0.0001054271):0.0000007185,((((((((((((((((((((((hCoV-19/SouthAfrica/NHLS-UCT-GS-1391-KRISP/2020|EPI_ISL_696464|2020-11-19:0.0000348319,hCoV-19/SouthAfrica/NHLS-UCT-GS-0673/2020|EPI_ISL_960128|2020-10-24:0.0000007185):0.0001048819,hCoV-19/SouthAfrica/Tygerberg-432/2020|EPI_ISL_745190|2020-12-07:0.0000691909):0.0000346760,hCoV-19/SouthAfrica/N00362/2020|EPI_ISL_712078|2020-09-29:0.0001071098):0.0000693041,hCoV-19/SouthAfrica/Tygerberg-397/2020|EPI_ISL_745189|2020-12-03:0.0001049702):0.0000346805,hCoV-19/SouthAfrica/Tygerberg-453/2020|EPI_ISL_745140|2020-12-07:0.0000349134):0.0002444671,(hCoV-19/SouthAfrica/KRISP-K004733/2020|EPI_ISL_660261|2020-10-20:0.0000756033,hCoV-19/SouthAfrica/NHLS-UCT-GS-3514/2020|EPI_ISL_640137|2020-10-07:0.0000706770):0.0003451718):0.0000007185,((((((((((hCoV-19/Australia/NSW1201/2020|EPI_ISL_667801|2020-11-08:0.0002097449,hCoV-19/SouthAfrica/UFS-VIRO-NGS-100/2020|EPI_ISL_912470|2020-11-09:0.0002216291):0.0000346574,hCoV-19/SouthAfrica/UFS-VIRO-NGS-31/2020|EPI_ISL_682338|2020-09-23:0.0000348820):0.0000007185,((hCoV-19/SouthAfrica/NHLS-UCT-GS-1354/2020|EPI_ISL_700448|2020-11-04:0.0002064574,hCoV-19/SouthAfrica/UFS-VIRO-NGS-5/2020|EPI_ISL_682349|2020-10-14:0.0001518034):0.0000370397,hCoV-19/SouthAfrica/UFS-VIRO-NGS-113/2020|EPI_ISL_912534|2020-10-27:0.0003895954):0.0000007185):0.0000007185,(((hCoV-19/SouthAfrica/N00620/2020|EPI_ISL_940081|2020-12-16:0.0002604623,hCoV-19/SouthAfrica/N00043/2020|EPI_ISL_622977|2020-08-13:0.0003829250):0.0000713497,hCoV-19/SouthAfrica/KRISP-K004323/2020|EPI_ISL_660199|2020-10-25:0.0001740240):0.0000014470,(((hCoV-19/SouthAfrica/UFS-VIRO-NGS-97/2020|EPI_ISL_940155|2020-11-03:0.0003264468,hCoV-19/SouthAfrica/UFS-VIRO-NGS-58/2020|EPI_ISL_912479|2020-11-16:0.0001450597):0.0000347769,hCoV-19/SouthAfrica/UFS-VIRO-NGS-55/2020|EPI_ISL_912465|2020-11-21:0.0003672742):0.0000007185,((hCoV-19/SouthAfrica/UFS-VIRO-NGS-114/2020|EPI_ISL_912517|2020-10-22:0.0000741914,(hCoV-19/SouthAfrica/UFS-VIRO-NGS-78/2020|EPI_ISL_912505|2020-11-23:0.0000007185,hCoV-19/SouthAfrica/UFS-VIRO-NGS-57/2020|EPI_ISL_912472|2020-11-16:0.0000007185):0.0001095064):0.0000007185,hCoV-19/SouthAfrica/UFS-VIRO-NGS-29/2020|EPI_ISL_682335|2020-09-28:0.0000007185):0.0000348332):0.0000348387):0.0000007185):0.0000007185,((((hCoV-19/SouthAfrica/UFS-VIRO-NGS-110/2020|EPI_ISL_912514|2020-10-26:0.0001121361,hCoV-19/SouthAfrica/UFS-VIRO-NGS-117/2020|EPI_ISL_912500|2020-10-23:0.0001984171):0.0000368251,hCoV-19/SouthAfrica/UFS-VIRO-NGS-79/2020|EPI_ISL_912538|2020-11-27:0.0000007185):0.0000007185,(hCoV-19/SouthAfrica/UFS-VIRO-NGS-22/2020|EPI_ISL_682330|2020-09-30:0.0000694122,(hCoV-19/SouthAfrica/KRISP-K004072/2020|EPI_ISL_635050|2020-10-20:0.0000007185,hCoV-19/SouthAfrica/KRISP-K004074/2020|EPI_ISL_635051|2020-10-20:0.0000007185):0.0001394752):0.0000007185):0.0000691234,hCoV-19/SouthAfrica/UFS-VIRO-NGS-162/2020|EPI_ISL_949630|2020-08-12:0.0004348501):0.0000007185):0.0000007185,(((hCoV-19/SouthAfrica/KRISP-K004548/2020|EPI_ISL_660245|2020-10-27:0.0001741295,hCoV-19/SouthAfrica/KRISP-K005320/2020|EPI_ISL_678611|2020-11-14:0.0004196732):0.0000014755,(hCoV-19/SouthAfrica/KRISP-K005335/2020|EPI_ISL_678623|2020-11-14:0.0000692654,hCoV-19/SouthAfrica/KRISP-K004063/2020|EPI_ISL_635042|2020-10-20:0.0000710472):0.0000007185):0.0000007185,hCoV-19/SouthAfrica/KRISP-K005332/2020|EPI_ISL_678620|2020-11-14:0.0000691307):0.0000342142):0.0000348386,(((hCoV-19/SouthAfrica/KRISP-K004331/2020|EPI_ISL_660207|2020-10-23:0.0000384762,hCoV-19/SouthAfrica/KRISP-K004344/2020|EPI_ISL_660219|2020-10-26:0.0000661523):0.0000697714,hCoV-19/SouthAfrica/KRISP-K004545/2020|EPI_ISL_660242|2020-10-27:0.0002407175):0.0000378714,hCoV-19/SouthAfrica/KRISP-K004337/2020|EPI_ISL_660213|2020-10-27:0.0000007185):0.0000348319):0.0000007185,hCoV-19/SouthAfrica/NHLS-UCT-GS-0571/2020|EPI_ISL_640064|2020-07-21:0.0000346229):0.0000007185,hCoV-19/SouthAfrica/Tygerberg-395/2020|EPI_ISL_745187|2020-12-03:0.0002444516):0.0000691246,((hCoV-19/SouthAfrica/UFS-VIRO-NGS-102/2020|EPI_ISL_940147|2020-11-09:0.0001804970,hCoV-19/SouthAfrica/N00019/2020|EPI_ISL_622982|2020-08-14:0.0005260019):0.0000007185,hCoV-19/SouthAfrica/UFS-VIRO-NGS-62/2020|EPI_ISL_912462|2020-11-13:0.0001847264):0.0000007185):0.0000007185):0.0000007185,hCoV-19/SouthAfrica/NHLS-UCT-GS-0968/2020|EPI_ISL_960130|2020-10-22:0.0002093561):0.0000348654,hCoV-19/SouthAfrica/NHLS-UCT-GS-1480/2020|EPI_ISL_700571|2020-08-11:0.0001398634):0.0000007185,((((((((hCoV-19/Egypt/CUNCI-HGC9I023/2020|EPI_ISL_857330|2020-12-25:0.0000007185,hCoV-19/Egypt/CUNCI-HGC11I026/2021|EPI_ISL_862796|2021-01-03:0.0000007185):0.0002460495,(hCoV-19/Egypt/CUNCI-HGC11I013/2021|EPI_ISL_862792|2021-01-03:0.0000007185,hCoV-19/Egypt/CUNCI-HGC11I014/2021|EPI_ISL_862793|2021-01-03:0.0000007185):0.0002606729):0.0002994836,hCoV-19/Egypt/CUNCI-HGC12I003/2021|EPI_ISL_890196|2021-01-09:0.0004543540):0.0000348374,hCoV-19/Lebanon/LAU3-53451/2020|EPI_ISL_637112|2020-08-14:0.0001422598):0.0000007185,hCoV-19/Lebanon/LAU-R117/2020|EPI_ISL_1009128|2020-09-01:0.0004317058):0.0000348691,hCoV-19/SaudiArabia/KAUST-RIYADH1231/2020|EPI_ISL_678170|2020-07-29:0.0000709230):0.0000692179,hCoV-19/Uganda/UG061/2020|EPI_ISL_737977|2020-07-22:0.0000348624):0.0000691160,(hCoV-19/Nigeria/CV640/2021|EPI_ISL_941288|2021-01-04:0.0003936304,((((hCoV-19/Aruba/AW-RIVM-10388/2020|EPI_ISL_636514|2020-08-04:0.0000000000,hCoV-19/Curacao/CW-RIVM-10365/2020|EPI_ISL_636520|2020-08-11:0.0000000000):0.0000007185,hCoV-19/Aruba/AW-RIVM-10389/2020|EPI_ISL_636515|2020-08-05:0.0000007185):0.0000007185,hCoV-19/Curacao/CW-RIVM-21721/2020|EPI_ISL_1014561|2020-10-26:0.0000348246):0.0000007185,((hCoV-19/Curacao/CW-RIVM-21725/2020|EPI_ISL_1014558|2020-10-26:0.0000007185,(hCoV-19/Curacao/CW-RIVM-21709/2020|EPI_ISL_1014573|2020-11-10:0.0000348258,hCoV-19/Curacao/CW-RIVM-21707/2020|EPI_ISL_1014575|2020-11-07:0.0000007185):0.0000348249):0.0000007185,(hCoV-19/Curacao/CW-RIVM-21719/2020|EPI_ISL_1014563|2020-10-31:0.0000007185,hCoV-19/Curacao/CW-RIVM-21710/2020|EPI_ISL_1014572|2020-11-13:0.0000007185):0.0000348254):0.0000690982):0.0001744000):0.0000689422):0.0000007185):0.0000007185,(((hCoV-19/Mexico/PUE-InDRE_128/2020|EPI_ISL_913931|2020-10-21:0.0002794615,hCoV-19/CostaRica/INC-0213/2020|EPI_ISL_914819|2020-12-31:0.0002794997):0.0000338443,hCoV-19/SouthAfrica/UFS-VIRO-NGS-37/2020|EPI_ISL_682344|2020-09-30:0.0002147222):0.0000007185,((hCoV-19/SouthAfrica/KRISP-K004326/2020|EPI_ISL_660202|2020-10-25:0.0000007185,hCoV-19/SouthAfrica/KRISP-K004049/2020|EPI_ISL_635028|2020-10-20:0.0000007185):0.0001741852,hCoV-19/SouthAfrica/NHLS-UCT-GS-0804/2020|EPI_ISL_640075|2020-07-23:0.0001404202):0.0000007185):0.0000007185):0.0000007185,((hCoV-19/SouthAfrica/NHLS-UCT-GP-5557/2020|EPI_ISL_700513|2020-05-08:0.0001046981,hCoV-19/Mexico/PUE-InDRE_190/2020|EPI_ISL_933667|2020-10-21:0.0002095190):0.0000007185,((((hCoV-19/SouthAfrica/UFS-VIRO-NGS-69/2020|EPI_ISL_912510|2020-11-02:0.0000375722,hCoV-19/SouthAfrica/UFS-VIRO-NGS-63/2020|EPI_ISL_912486|2020-11-13:0.0000708820):0.0002140964,hCoV-19/SouthAfrica/UFS-VIRO-NGS-35/2020|EPI_ISL_682342|2020-09-29:0.0002480566):0.0000007185,hCoV-19/SouthAfrica/LR00010/2020|EPI_ISL_515140|2020-07-03:0.0001105722):0.0000348385,hCoV-19/Mexico/CMX-INER-0221/2020|EPI_ISL_837813|2020-09-03:0.0001046857):0.0000007185):0.0000007185):0.0000007185,(((hCoV-19/SouthAfrica/KRISP-K004334/2020|EPI_ISL_660210|2020-10-24:0.0000339238,(((hCoV-19/SouthAfrica/KRISP-K004341/2020|EPI_ISL_660217|2020-10-28:0.0000000000,hCoV-19/SouthAfrica/KRISP-K004613/2020|EPI_ISL_660636|2020-11-04:0.0000000000):0.0000007185,hCoV-19/SouthAfrica/KRISP-K004316/2020|EPI_ISL_660193|2020-10-26:0.0000007185):0.0000007185,(((hCoV-19/SouthAfrica/KRISP-K004317/2020|EPI_ISL_660194|2020-10-26:0.0000007185,hCoV-19/SouthAfrica/KRISP-K004318/2020|EPI_ISL_660195|2020-10-26:0.0000007185):0.0000007185,hCoV-19/SouthAfrica/KRISP-K005312/2020|EPI_ISL_678605|2020-10-29:0.0000348458):0.0000007185,hCoV-19/SouthAfrica/KRISP-K005310/2020|EPI_ISL_678603|2020-10-29:0.0000691332):0.0000691481):0.0000701117):0.0002102188,hCoV-19/Belarus/MA-RII-MH11359S/2020|EPI_ISL_754235|2020-10-11:0.0003855790):0.0000007185,((hCoV-19/SouthKorea/KCDC2660/2020|EPI_ISL_522443|2020-05-16:0.0000348393,hCoV-19/Mexico/BCN-ALSR-2527/2020|EPI_ISL_635531|2020-06-17:0.0001049037):0.0000348399,hCoV-19/SouthAfrica/NHLS-UCT-GS-1530/2020|EPI_ISL_700586|2020-08-12:0.0001741477):0.0000007185):0.0000007185):0.0000007185,(((((((((hCoV-19/SouthAfrica/NHLS-UCT-GS-7004-KRISP/2020|EPI_ISL_696468|2020-11-18:0.0001395107,hCoV-19/SouthAfrica/NHLS-UCT-GS-1026/2020|EPI_ISL_700497|2020-10-27:0.0000348430):0.0000007185,((hCoV-19/SouthAfrica/NHLS-UCT-GS-1027/2020|EPI_ISL_700533|2020-10-27:0.0000000000,hCoV-19/SouthAfrica/NHLS-UCT-GS-0657/2020|EPI_ISL_700538|2020-10-22:0.0000000000):0.0000007185,hCoV-19/SouthAfrica/NHLS-UCT-GS-0641/2020|EPI_ISL_700536|2020-10-20:0.0000007185):0.0000007185):0.0000007185,hCoV-19/SouthAfrica/NHLS-UCT-GS-0663/2020|EPI_ISL_700557|2020-10-22:0.0000693681):0.0000691776,hCoV-19/SouthAfrica/NHLS-UCT-GS-1282/2020|EPI_ISL_960118|2020-11-05:0.0000691471):0.0000691122,hCoV-19/SouthAfrica/NHLS-UCT-GS-1353/2020|EPI_ISL_700548|2020-11-02:0.0002788247):0.0000348775,((((hCoV-19/SouthAfrica/KRISP-K004324/2020|EPI_ISL_660200|2020-10-25:0.0000007185,hCoV-19/SouthAfrica/KRISP-K004333/2020|EPI_ISL_660209|2020-10-24:0.0000007185):0.0000691173,hCoV-19/SouthAfrica/KRISP-K004595/2020|EPI_ISL_660625|2020-11-05:0.0001409301):0.0000691174,((hCoV-19/SouthAfrica/NHLS-UCT-GS-1368/2020|EPI_ISL_700474|2020-11-12:0.0000007185,hCoV-19/SouthAfrica/NHLS-UCT-GS-1371/2020|EPI_ISL_700583|2020-11-13:0.0000007185):0.0003841099,hCoV-19/SouthAfrica/NHLS-UCT-GP-5226/2020|EPI_ISL_640103|2020-04-29:0.0001423914):0.0000007185):0.0000007185,hCoV-19/SouthAfrica/NHLS-UCT-GS-1955/2020|EPI_ISL_640047|2020-08-26:0.0001394956):0.0000348344):0.0000007185,hCoV-19/SouthAfrica/NHLS-UCT-GP-5156/2020|EPI_ISL_700454|2020-04-21:0.0000007185):0.0000007185,((hCoV-19/SouthAfrica/R10478/2020|EPI_ISL_490279|2020-06-04:0.0001083927,(hCoV-19/SouthAfrica/UFS-VIRO-NGS-59/2020|EPI_ISL_912469|2020-11-14:0.0004048406,hCoV-19/SouthAfrica/N00058/2020|EPI_ISL_622958|2020-08-12:0.0000709071):0.0000007185):0.0000007185,hCoV-19/SouthAfrica/UFS-VIRO-NGS-101/2020|EPI_ISL_912502|2020-11-09:0.0003129775):0.0000007185):0.0000691257,(((hCoV-19/Belarus/HO-RII-MH11354S/2020|EPI_ISL_754232|2020-11-24:0.0000007185,hCoV-19/Belarus/MI-RII-MH11355S/2020|EPI_ISL_754233|2020-11-23:0.0000007185):0.0001046576,(hCoV-19/Belarus/ChVir21894/2020|EPI_ISL_860800|2020-10-26:0.0002445460,hCoV-19/Belarus/HO-RRCEM-MOZ11874S/2020|EPI_ISL_933533|2020-12-08:0.0001738992):0.0000007185):0.0001738763,(((hCoV-19/Albania/Cento-30536457/2020|EPI_ISL_815257|2020-09-05:0.0001395823,hCoV-19/Kosovo/ChVir23114/2020|EPI_ISL_1027639|2020-12-31:0.0000691214):0.0000007185,(hCoV-19/Kosovo/ChVir23117/2020|EPI_ISL_1027642|2020-12-27:0.0002444175,hCoV-19/Kosovo/ChVir23119/2021|EPI_ISL_1027644|2021-01-04:0.0002443951):0.0000007185):0.0000007185,hCoV-19/Germany/HH-HPI-p3010/2020|EPI_ISL_960093|2020-07-28:0.0000692900):0.0001046834):0.0000007185):0.0000007185):0.0000007185,(hCoV-19/CostaRica/INC-0225/2021|EPI_ISL_914831|2021-01-10:0.0004538947,hCoV-19/SouthAfrica/UFS-VIRO-NGS-77/2020|EPI_ISL_912506|2020-11-25:0.0001903944):0.0000007185):0.0000007185,hCoV-19/Romania/Bucuresti_407958/2020|EPI_ISL_754238|2020-12-29:0.0003844458):0.0000348211,((((((hCoV-19/Romania/54Hunedoara/2020|EPI_ISL_807154|2020-12-24:0.0002790225,hCoV-19/Romania/191Hunedoara/2020|EPI_ISL_807156|2020-12-28:0.0003139759):0.0000347003,hCoV-19/Lithuania/T_52/2020|EPI_ISL_904939|2020-10-06:0.0002788775):0.0000334491,(((((hCoV-19/Lithuania/VULSK-347/2020|EPI_ISL_914884|2020-10-30:0.0000704406,hCoV-19/Lithuania/VULSK-397/2020|EPI_ISL_914886|2020-10-31:0.0000347775):0.0000703244,(hCoV-19/Australia/NSW1292/2020|EPI_ISL_767858|2020-11-22:0.0000007185,hCoV-19/Australia/NSW1297/2020|EPI_ISL_767863|2020-11-12:0.0000007185):0.0001395876):0.0001047373,(((hCoV-19/Liechtenstein/UHB-714287900/2020|EPI_ISL_1036126|2020-12-15:0.0000007185,hCoV-19/Liechtenstein/UHB-4173898501/2020|EPI_ISL_1036135|2020-12-14:0.0000007185):0.0001395674,hCoV-19/CzechRepublic/NRL-10213/2020|EPI_ISL_660586|2020-10-21:0.0000348538):0.0000007185,hCoV-19/CzechRepublic/NRL-10244/2020|EPI_ISL_660591|2020-10-22:0.0000348521):0.0000007185):0.0000342392,((((((hCoV-19/Slovenia/NK7852/2020|EPI_ISL_877455|2020-10-17:0.0000007185,(hCoV-19/Slovenia/NK7862/2020|EPI_ISL_877436|2020-11-10:0.0002095923,hCoV-19/Slovenia/146859/2020|EPI_ISL_906118|2020-10-20:0.0000348551):0.0000007185):0.0000007185,hCoV-19/Slovenia/NK7855/2020|EPI_ISL_877431|2020-10-08:0.0000007185):0.0000007185,hCoV-19/Slovenia/V0-25865/2021|EPI_ISL_979266|2021-01-14:0.0001773003):0.0000348504,hCoV-19/Croatia/Zagreb-12/2020|EPI_ISL_710549|2020-08-24:0.0000007185):0.0000007185,hCoV-19/Slovenia/NK7861/2020|EPI_ISL_877435|2020-11-07:0.0002445829):0.0000348472,(((hCoV-19/Slovenia/V0-20655/2021|EPI_ISL_979261|2021-01-12:0.0000691295,(hCoV-19/Slovenia/V0-27516/2021|EPI_ISL_979267|2021-01-14:0.0000347638,hCoV-19/Slovenia/NK7860/2020|EPI_ISL_877434|2020-10-22:0.0000348417):0.0000007185):0.0000346950,((hCoV-19/Slovenia/152240/2020|EPI_ISL_877427|2020-10-22:0.0000007185,hCoV-19/Slovenia/NK7853/2020|EPI_ISL_877429|2020-10-30:0.0000348484):0.0000007185,hCoV-19/Austria/CeMM3720/2021|EPI_ISL_1008341|2021-02-02:0.0002189109):0.0000693188):0.0003139633,hCoV-19/Slovenia/MB21-5/2021|EPI_ISL_848192|2021-01-10:0.0002786779):0.0000007185):0.0000007185):0.0001038832,hCoV-19/CzechRepublic/Tilia-01/2020|EPI_ISL_906060|2020-08-28:0.0000698894):0.0001053555):0.0000020577,(((hCoV-19/Ireland/RN-NVRL-75IRL23066/2020|EPI_ISL_671928|2020-10-06:0.0002096059,hCoV-19/Ireland/CO-NVRL-20IRL79224/2020|EPI_ISL_671867|2020-10-22:0.0000349424):0.0000960627,(hCoV-19/Romania/USAFSAM-S542/2020|EPI_ISL_738326|2020-11-28:0.0002367549,(((hCoV-19/Romania/USAFSAM-S564/2020|EPI_ISL_738341|2020-11-28:0.0000000000,hCoV-19/Romania/USAFSAM-S569/2020|EPI_ISL_738343|2020-11-28:0.0000000000):0.0000000000,hCoV-19/Romania/USAFSAM-S570/2020|EPI_ISL_738344|2020-11-28:0.0000000000):0.0000007185,hCoV-19/Romania/USAFSAM-S565/2020|EPI_ISL_738342|2020-11-28:0.0000007185):0.0001474978):0.0001045093):0.0000772866,(hCoV-19/Romania/RO_DJ40541/2020|EPI_ISL_896374|2020-10-29:0.0001741090,hCoV-19/Romania/RO_DJ40921/2020|EPI_ISL_896375|2020-10-31:0.0002097022):0.0002094255):0.0000348893):0.0000007185,(hCoV-19/Romania/RO_IOCN50/2020|EPI_ISL_891224|2020-07-24:0.0000930495,hCoV-19/Ireland/LK-NVRL-78IRL78015/2020|EPI_ISL_752586|2020-11-24:0.0002587074):0.0000464096):0.0001047365,(((hCoV-19/Morocco/HMIMV-Rabat1429-04/2020|EPI_ISL_471458|2020-04-19:0.0001047717,hCoV-19/Morocco/HMIMV-Rabat1462-04/2020|EPI_ISL_471460|2020-04-19:0.0000690836):0.0000348906,hCoV-19/Morocco/HMIMV-Rabat1435-04/2020|EPI_ISL_471459|2020-04-19:0.0000007185):0.0000007185,(hCoV-19/Morocco/HMIMV-279CC/2020|EPI_ISL_966940|2020-07-01:0.0000007185,hCoV-19/Morocco/HMIMV_279CC/2020|EPI_ISL_971451|2020-07-01:0.0000007185):0.0001394332):0.0000348471):0.0000348144):0.0000007185,(((((((((((hCoV-19/EquatorialGuinea/6777/2020|EPI_ISL_953403|2020-05-08:0.0000365499,hCoV-19/EquatorialGuinea/5242/2020|EPI_ISL_648342|2020-05-01:0.0000007185):0.0000346981,hCoV-19/EquatorialGuinea/15130/2020|EPI_ISL_648360|2020-06-05:0.0000706390):0.0000007185,hCoV-19/EquatorialGuinea/3280/2020|EPI_ISL_648325|2020-04-24:0.0000007185):0.0000007185,(hCoV-19/EquatorialGuinea/19019/2020|EPI_ISL_953405|2020-06-14:0.0001066727,(hCoV-19/EquatorialGuinea/46787/2020|EPI_ISL_648337|2020-08-02:0.0000702054,hCoV-19/EquatorialGuinea/21591/2020|EPI_ISL_648367|2020-06-19:0.0000351513):0.0000702568):0.0000347994):0.0000007185,hCoV-19/EquatorialGuinea/7893/2020|EPI_ISL_648348|2020-05-13:0.0000702853):0.0000007185,hCoV-19/EquatorialGuinea/8844/2020|EPI_ISL_648350|2020-05-17:0.0000347260):0.0000007185,(hCoV-19/EquatorialGuinea/29555/2020|EPI_ISL_953412|2020-07-02:0.0000364208,((hCoV-19/EquatorialGuinea/32447/2020|EPI_ISL_648324|2020-07-07:0.0000347044,hCoV-19/EquatorialGuinea/29422/2020|EPI_ISL_648373|2020-07-02:0.0000347599):0.0000007185,hCoV-19/EquatorialGuinea/35052/2020|EPI_ISL_648376|2020-07-11:0.0000007185):0.0000007185):0.0000347636):0.0000347498,((((hCoV-19/EquatorialGuinea/49973/2020|EPI_ISL_953422|2020-08-13:0.0000007185,hCoV-19/EquatorialGuinea/10331/2020|EPI_ISL_648303|2020-05-23:0.0000702788):0.0000346975,hCoV-19/EquatorialGuinea/18828/2020|EPI_ISL_648364|2020-06-14:0.0002135483):0.0000007185,(hCoV-19/EquatorialGuinea/37310/2020|EPI_ISL_648328|2020-07-15:0.0001411463,hCoV-19/EquatorialGuinea/29828/2020|EPI_ISL_648374|2020-07-02:0.0001056543):0.0000007185):0.0000007185,(((hCoV-19/EquatorialGuinea/10468/2020|EPI_ISL_648304|2020-05-23:0.0000347007,hCoV-19/EquatorialGuinea/5508/2020|EPI_ISL_648343|2020-05-03:0.0000007185):0.0000007185,hCoV-19/EquatorialGuinea/6818/2020|EPI_ISL_648345|2020-05-08:0.0000007185):0.0000007185,hCoV-19/EquatorialGuinea/7692/2020|EPI_ISL_648347|2020-05-12:0.0000701664):0.0000007185):0.0000007185):0.0000007185,(hCoV-19/EquatorialGuinea/50236/2020|EPI_ISL_648339|2020-08-14:0.0000349839,hCoV-19/EquatorialGuinea/47665/2020|EPI_ISL_648379|2020-08-05:0.0000007185):0.0001746162):0.0000007185,(((hCoV-19/EquatorialGuinea/32158/2020|EPI_ISL_953408|2020-07-06:0.0000703801,hCoV-19/EquatorialGuinea/49849/2020|EPI_ISL_648338|2020-08-12:0.0001050645):0.0001745149,hCoV-19/EquatorialGuinea/23901/2020|EPI_ISL_648369|2020-06-23:0.0001067704):0.0000007185,((((hCoV-19/EquatorialGuinea/47001/2020|EPI_ISL_953411|2020-08-04:0.0001505639,((hCoV-19/EquatorialGuinea/44402/2020|EPI_ISL_649170|2020-07-28:0.0000007185,hCoV-19/EquatorialGuinea/44989/2020|EPI_ISL_649171|2020-07-29:0.0000007185):0.0001054952,hCoV-19/EquatorialGuinea/46215/2020|EPI_ISL_649172|2020-08-02:0.0000701838):0.0001053923):0.0000007185,(hCoV-19/EquatorialGuinea/18251/2020|EPI_ISL_649161|2020-06-13:0.0000705088,hCoV-19/EquatorialGuinea/31361/2020|EPI_ISL_649165|2020-07-05:0.0000704569):0.0000007185):0.0000007185,hCoV-19/EquatorialGuinea/16160/2020|EPI_ISL_649158|2020-06-09:0.0000691104):0.0000007185,(hCoV-19/EquatorialGuinea/33881/2020|EPI_ISL_649166|2020-07-09:0.0000007185,hCoV-19/EquatorialGuinea/41660/2020|EPI_ISL_649169|2020-07-22:0.0000007185):0.0000691802):0.0000348322):0.0000348279):0.0000348262,((((((hCoV-19/Gambia/S-3015J/2020|EPI_ISL_810980|2020-09-14:0.0000007185,hCoV-19/Gambia/S-307/2020|EPI_ISL_811016|2020-08-12:0.0000007185):0.0000007185,((((((hCoV-19/Senegal/64163/2020|EPI_ISL_477159|2020-06-12:0.0002494547,(hCoV-19/Senegal/65601/2020|EPI_ISL_485713|2020-06-14:0.0000240290,hCoV-19/Senegal/57503/2020|EPI_ISL_498244|2020-06-09:0.0001450704):0.0000014371):0.0000090709,hCoV-19/Senegal/5766/2020|EPI_ISL_481237|2020-04-17:0.0000691062):0.0000007185,((hCoV-19/BurkinaFaso/2-030-765/2020|EPI_ISL_660515|2020-06-30:0.0000007185,hCoV-19/BurkinaFaso/595/2020|EPI_ISL_660516|2020-06-21:0.0000007185):0.0001421906,hCoV-19/Morocco/FMP-60/2020|EPI_ISL_775262|2020-12-21:0.0004189229):0.0000007185):0.0000007185,hCoV-19/Senegal/83403/2020|EPI_ISL_498251|2020-07-09:0.0001891940):0.0000348290,((hCoV-19/Gambia/NPHL-2892/2020|EPI_ISL_561302|2020-09-07:0.0001333066,hCoV-19/Gambia/S-422/2020|EPI_ISL_811035|2020-09-22:0.0000699390):0.0000415313,hCoV-19/Gambia/S-351/2020|EPI_ISL_811031|2020-08-27:0.0000007185):0.0000016836):0.0000007185,(hCoV-19/Gambia/NPHL-100C/2020|EPI_ISL_561207|2020-06-01:0.0001484615,((hCoV-19/Gambia/S-341/2020|EPI_ISL_811029|2020-08-25:0.0000007185,hCoV-19/Gambia/S-418/2020|EPI_ISL_811034|2020-09-22:0.0000007185):0.0000007185,hCoV-19/Gambia/S-384/2020|EPI_ISL_811033|2020-09-09:0.0000007185):0.0000007185):0.0000007185):0.0000007185):0.0000007185,hCoV-19/Senegal/57273/2020|EPI_ISL_498243|2020-06-07:0.0001046718):0.0000348287,(hCoV-19/Gambia/NPHL-2640/2020|EPI_ISL_561285|2020-06-17:0.0000348147,hCoV-19/Gambia/S-3039J/2020|EPI_ISL_811037|2020-10-01:0.0001405578):0.0000349566):0.0000007185,(hCoV-19/Kenya/C44826/2020|EPI_ISL_806576|2020-08-16:0.0001520031,hCoV-19/Senegal/64716/2020|EPI_ISL_498250|2020-06-13:0.0001049896):0.0000007185):0.0000007185,hCoV-19/Gambia/S-375/2020|EPI_ISL_811032|2020-09-07:0.0000350731):0.0000348263):0.0000007185):0.0000007185,((((hCoV-19/Romania/ROSV_12618/2020|EPI_ISL_491046|2020-06-09:0.0000691062,hCoV-19/Romania/Cento-33532454/2020|EPI_ISL_815390|2020-08-19:0.0003840011):0.0000007185,(hCoV-19/SouthAfrica/KRISP-EC-K005261/2020|EPI_ISL_678579|2020-11-18:0.0001154940,hCoV-19/SouthAfrica/NHLS-UCT-GS-1860/2020|EPI_ISL_640117|2020-09-11:0.0001801322):0.0000007185):0.0000007185,(((hCoV-19/Guatemala/CDC-1230/2020|EPI_ISL_509697|2020-03-15:0.0000000000,hCoV-19/Andorra/202552/2020|EPI_ISL_539496|2020-03-13:0.0000000000):0.0000000000,hCoV-19/Georgia/Tb-712/2020|EPI_ISL_416481|2020-03-16:0.0000000000):0.0000000000,hCoV-19/Hungary/MH-789/2020|EPI_ISL_526232|2020-04-16:0.0000000000):0.0000007185):0.0000007185,(hCoV-19/Guatemala/CDC-1231/2020|EPI_ISL_509698|2020-03-15:0.0000007185,(hCoV-19/Nigeria/AB03-CV135/2020|EPI_ISL_527872|2020-05-12:0.0001058977,hCoV-19/Guatemala/19533/2020|EPI_ISL_837594|2020-07-27:0.0000690960):0.0000007185):0.0000007185):0.0000007185):0.0000007185,(((((((hCoV-19/Colombia/DC-INS-SPBOG2062/2020|EPI_ISL_791084|2020-11-04:0.0001493845,hCoV-19/Colombia/DC-INS-VG-69/2020|EPI_ISL_794660|2020-12-30:0.0002573497):0.0000007185,hCoV-19/Colombia/DC-INS-4301/2020|EPI_ISL_739673|2020-11-09:0.0001055170):0.0000702390,hCoV-19/Colombia/ANT-INS-103235/2020|EPI_ISL_739680|2020-11-13:0.0002914073):0.0000007185,hCoV-19/Colombia/DC-INS-4283/2020|EPI_ISL_739671|2020-11-06:0.0001403624):0.0000007185,hCoV-19/Colombia/DC-INS-3334/2020|EPI_ISL_653754|2020-09-02:0.0004539807):0.0000691046,((hCoV-19/Bolivia/26942/2020|EPI_ISL_837563|2020-05-10:0.0000348215,hCoV-19/Bolivia/26957/2020|EPI_ISL_837575|2020-05-01:0.0000348495):0.0000691157,(hCoV-19/Bolivia/26948/2020|EPI_ISL_837568|2020-05-15:0.0000007185,hCoV-19/Bolivia/26952/2020|EPI_ISL_837571|2020-04-27:0.0000348270):0.0000007185):0.0000348248):0.0000007185,(((hCoV-19/Spain/CT-HUVH-41219/2020|EPI_ISL_819332|2020-04-20:0.0000691299,((hCoV-19/Spain/CL-IBV-97006319/2020|EPI_ISL_537680|2020-05-05:0.0000007185,hCoV-19/Spain/CL-IBV-97006344/2020|EPI_ISL_537690|2020-06-03:0.0000007185):0.0000007185,hCoV-19/Spain/CL-IBV-97006335/2020|EPI_ISL_537686|2020-05-13:0.0000700195):0.0001745186):0.0000007185,hCoV-19/Mexico/QRO-InDRE-88/2020|EPI_ISL_658888|2020-11-03:0.0002788274):0.0000348162,hCoV-19/Kenya/C18303/2020|EPI_ISL_806664|2020-06-15:0.0001471345):0.0000007185):0.0000007185):0.0000007185,hCoV-19/Guatemala/19529/2020|EPI_ISL_837590|2020-07-23:0.0000348271):0.0000007185,hCoV-19/Colombia/GUR-49945/2020|EPI_ISL_941947|2020-07-05:0.0002187502):0.0000348343):0.0000007185,(((((((((Rwanda/AY81326/2021|AY81326|2021-01-04:0.0001601561,((hCoV-19/Kenya/C71980/2020|EPI_ISL_968925|2020-11-17:0.0002529818,hCoV-19/Kenya/C73063/2020|EPI_ISL_968930|2020-11-22:0.0002547646):0.0000356996,(hCoV-19/Kenya/C79949/2021|EPI_ISL_968998|2021-01-15:0.0000007185,hCoV-19/Kenya/C79951/2021|EPI_ISL_968999|2021-01-15:0.0000007185):0.0001418989):0.0000014470):0.0000014470,(((hCoV-19/Kenya/C67286/2020|EPI_ISL_968902|2020-10-28:0.0000374474,(((hCoV-19/Kenya/C79163/2021|EPI_ISL_968865|2021-01-06:0.0000007185,hCoV-19/Kenya/C79171/2021|EPI_ISL_968869|2021-01-06:0.0000007185):0.0000007185,(hCoV-19/Kenya/C79176/2021|EPI_ISL_968873|2021-01-06:0.0000007185,hCoV-19/Kenya/C79164/2021|EPI_ISL_1039227|2021-01-06:0.0000367268):0.0000367195):0.0000007185,hCoV-19/Kenya/C79172/2021|EPI_ISL_968871|2021-01-06:0.0000360285):0.0001462889):0.0000357967,(((hCoV-19/Kenya/C70847/2020|EPI_ISL_968920|2020-11-12:0.0001079501,hCoV-19/Kenya/C77560/2020|EPI_ISL_968834|2020-12-17:0.0001888534):0.0000007185,(hCoV-19/Kenya/C77265/2020|EPI_ISL_968829|2020-12-10:0.0001130431,(hCoV-19/Kenya/C77266/2020|EPI_ISL_968831|2020-12-08:0.0000470754,hCoV-19/Kenya/C80070/2021|EPI_ISL_969001|2021-01-19:0.0000374942):0.0000448842):0.0000895226):0.0000007185,(((((((hCoV-19/Kenya/C75825/2020|EPI_ISL_968807|2020-12-09:0.0000497925,hCoV-19/Kenya/C75834/2020|EPI_ISL_968813|2020-12-09:0.0000007185):0.0000995601,(hCoV-19/Kenya/C80821/2021|EPI_ISL_969004|2021-01-21:0.0000753993,hCoV-19/Kenya/C81251/2021|EPI_ISL_969012|2021-01-25:0.0000465983):0.0001138058):0.0000014470,hCoV-19/Kenya/C75829/2020|EPI_ISL_968808|2020-11-18:0.0000007185):0.0000007185,hCoV-19/Kenya/C78146/2020|EPI_ISL_855541|2020-12-21:0.0001132445):0.0000007185,hCoV-19/Kenya/C67285/2020|EPI_ISL_855533|2020-10-28:0.0000007185):0.0000007185,(hCoV-19/Kenya/C76695/2020|EPI_ISL_968825|2020-12-10:0.0000007185,(hCoV-19/Kenya/C76876/2020|EPI_ISL_968826|2020-12-10:0.0000007185,hCoV-19/Kenya/C76877/2020|EPI_ISL_968827|2020-12-10:0.0000007185):0.0000007185):0.0000361851):0.0000007185,hCoV-19/Kenya/C75854/2020|EPI_ISL_968815|2020-11-27:0.0000367551):0.0001252558):0.0000007185):0.0000702918,(hCoV-19/Kenya/C75999/2020|EPI_ISL_855540|2020-12-05:0.0002524499,(hCoV-19/Kenya/C73519/2020|EPI_ISL_1039224|2020-11-24:0.0000007185,hCoV-19/Kenya/C73685/2020|EPI_ISL_1039225|2020-11-24:0.0000007185):0.0001274322):0.0000310019):0.0000007185):0.0000349022,hCoV-19/Kenya/C80960/2021|EPI_ISL_969010|2021-01-20:0.0003250613):0.0002098267,((hCoV-19/SouthAfrica/KRISP-EC-K005221/2020|EPI_ISL_678552|2020-11-18:0.0002166875,(hCoV-19/SouthAfrica/KRISP-EC-K005275/2020|EPI_ISL_678591|2020-11-19:0.0002584317,hCoV-19/SouthAfrica/Tygerberg-391/2020|EPI_ISL_745129|2020-12-02:0.0000858941):0.0000829639):0.0000007185,hCoV-19/SouthAfrica/KRISP-EC-K005279/2020|EPI_ISL_678584|2020-11-19:0.0001896088):0.0000415052):0.0000007185,((((hCoV-19/SouthAfrica/KRISP-EC-K005248/2020|EPI_ISL_678548|2020-11-18:0.0003681486,hCoV-19/SouthAfrica/KRISP-EC-K005291/2020|EPI_ISL_678549|2020-11-19:0.0002906182):0.0000392888,hCoV-19/SouthAfrica/KRISP-EC-K005264/2020|EPI_ISL_678592|2020-11-18:0.0000366244):0.0000352310,hCoV-19/Rwanda/NRLNAT1021/2020|EPI_ISL_925859|2020-12-15:0.0002796562):0.0000341019,hCoV-19/SouthAfrica/KRISP-K004346/2020|EPI_ISL_660220|2020-10-27:0.0002790712):0.0000007185):0.0000007185,(((((((((((((((hCoV-19/Nigeria/CV639/2020|EPI_ISL_941287|2020-12-29:0.0001398768,((((hCoV-19/Nigeria/FC-CV562/2020|EPI_ISL_872626|2020-12-29:0.0000346439,((((((hCoV-19/Ghana/WACCBIP-GS57/2021|EPI_ISL_944729|2021-01-06:0.0000693493,(hCoV-19/Ghana/WACCBIP-GS62/2021|EPI_ISL_944731|2021-01-06:0.0001800164,hCoV-19/Ghana/WACCBIP-GS102/2021|EPI_ISL_944732|2021-01-06:0.0001743900):0.0000007185):0.0000007185,hCoV-19/Nigeria/BCVL-18937/2021|EPI_ISL_985116|2021-01-08:0.0001401845):0.0000007185,((hCoV-19/Nigeria/BCVL-18623/2021|EPI_ISL_985122|2021-01-07:0.0000007185,hCoV-19/Nigeria/BCVL-18900/2021|EPI_ISL_985123|2021-01-06:0.0001056795):0.0000007185,hCoV-19/Nigeria/BCVL-18921/2021|EPI_ISL_985124|2021-01-05:0.0000346453):0.0000346438):0.0000007185,hCoV-19/Nigeria/BCVL-18828/2021|EPI_ISL_985112|2021-01-10:0.0000347194):0.0000007185,hCoV-19/Nigeria/BCVL-19706/2021|EPI_ISL_985109|2021-01-14:0.0000347575):0.0000007185,hCoV-19/Nigeria/BCVL-18317/2021|EPI_ISL_985120|2021-01-07:0.0000347269):0.0000007185):0.0000007185,hCoV-19/Australia/WA620/2021|EPI_ISL_1017678|2021-02-10:0.0000701359):0.0000007185,hCoV-19/Nigeria/CV616/2021|EPI_ISL_906277|2021-01-07:0.0001398681):0.0000007185,(hCoV-19/Nigeria/BCVL-18755/2021|EPI_ISL_985114|2021-01-08:0.0000007185,hCoV-19/USA/MD-MDH-0793/2021|EPI_ISL_942353|2021-01-27:0.0000007185):0.0000693458):0.0000007185):0.0000007185,(hCoV-19/Nigeria/CV647/2021|EPI_ISL_941294|2021-01-15:0.0000701252,hCoV-19/Italy/EMR-045156-008-01/2021|EPI_ISL_1036755|2021-02-03:0.0000693719):0.0001050233):0.0000007185,(hCoV-19/Nigeria/CV641/2020|EPI_ISL_941289|2020-12-29:0.0000007185,hCoV-19/Nigeria/CV642/2020|EPI_ISL_941290|2020-12-29:0.0000349662):0.0000346433):0.0000007185,(hCoV-19/Nigeria/BCVL-18517/2021|EPI_ISL_985117|2021-01-07:0.0000349285,hCoV-19/Nigeria/CV698/2021|EPI_ISL_977564|2021-01-07:0.0000007185):0.0000693168):0.0000007185,hCoV-19/Nigeria/BCVL-18762/2021|EPI_ISL_985115|2021-01-08:0.0000693186):0.0000007185,hCoV-19/Nigeria/BCVL-18691/2021|EPI_ISL_985111|2021-01-10:0.0000347713):0.0000007185,hCoV-19/Nigeria/CV649/2021|EPI_ISL_941296|2021-01-19:0.0001049704):0.0000007185,hCoV-19/Nigeria/BCVL-19702/2021|EPI_ISL_985108|2021-01-14:0.0000693114):0.0000007185,hCoV-19/Nigeria/BCVL-18839/2021|EPI_ISL_985113|2021-01-10:0.0000693146):0.0000007185,((hCoV-19/Nigeria/BCVL-18600/2021|EPI_ISL_985121|2021-01-07:0.0000000000,hCoV-19/Nigeria/CV672/2020|EPI_ISL_1035823|2020-12-23:0.0000000000):0.0000000000,hCoV-19/Nigeria/CV667/2020|EPI_ISL_1035819|2020-12-20:0.0000000000):0.0000007185):0.0000007185,hCoV-19/USA/VA-DCLS-3147/2021|EPI_ISL_978226|2021-01-18:0.0000007185):0.0000007185,hCoV-19/Nigeria/CV700/2021|EPI_ISL_977562|2021-01-07:0.0000346422):0.0000007185,hCoV-19/Australia/QLD1542/2021|EPI_ISL_944748|2021-02-01:0.0000348515):0.0000380352,hCoV-19/Nigeria/CV625/2021|EPI_ISL_906284|2021-01-11:0.0001744712):0.0006178106,hCoV-19/Nigeria/BCVL-19704/2021|EPI_ISL_985126|2021-01-14:0.0004219719):0.0001154206):0.0000007185,hCoV-19/Uganda/UG107/2020|EPI_ISL_738014|2020-08-08:0.0003844239):0.0000348304,((((((((((((((((hCoV-19/France/IDF-IPP03254/2021|EPI_ISL_1036403|2021-02-02:0.0001047584,(hCoV-19/Congo/Q001C107AP_2101-TM-r1-021/2020|EPI_ISL_912371|2020-12-24:0.0000702775,hCoV-19/Congo/Q001C113A0_2101-TM-r1-027/2021|EPI_ISL_912376|2021-01-04:0.0000349278):0.0000007185):0.0000348845,(hCoV-19/Congo/Q001C106AH_2101-TM-r1-020/2020|EPI_ISL_912370|2020-12-23:0.0000349314,hCoV-19/Congo/Q001C109A7_2101-TM-r1-023/2020|EPI_ISL_912373|2020-12-24:0.0001062214):0.0000007185):0.0000007185,(((hCoV-19/France/un-21012120165/2021|EPI_ISL_912851|2021-01-12:0.0000007185,hCoV-19/Congo/Q001C117AW_2101-TM-r1-031/2021|EPI_ISL_912380|2021-01-05:0.0000007185):0.0000693390,((hCoV-19/Congo/Q001C098AM_2101-TM-r1-012/2020|EPI_ISL_912363|2020-12-18:0.0000702311,(hCoV-19/Congo/Q001C088AF_2101-TM-r1-002/2020|EPI_ISL_912354|2020-12-05:0.0001062438,hCoV-19/Congo/Q001C094AO_2101-TM-r1-008/2020|EPI_ISL_912359|2020-12-10:0.0000007185):0.0000349125):0.0000704100,hCoV-19/Congo/Q001C118A6_2101-TM-r1-032/2020|EPI_ISL_912381|2020-12-30:0.0001768356):0.0000350111):0.0000342731,(hCoV-19/Congo/Q001C104A1_2101-TM-r1-018/2020|EPI_ISL_912369|2020-12-14:0.0001053373,hCoV-19/Congo/Q001C093AG_2101-TM-r1-007/2020|EPI_ISL_912358|2020-12-10:0.0000702282):0.0000014725):0.0000348750):0.0000344697,(hCoV-19/Congo/Q001C100A3_2101-TM-r1-014/2020|EPI_ISL_912365|2020-12-23:0.0000007185,((hCoV-19/Congo/Q001C102AJ_2101-TM-r1-016/2020|EPI_ISL_912367|2020-12-23:0.0000007185,hCoV-19/Congo/Q001C134AM_2101-TM-r1-048/2020|EPI_ISL_912394|2020-12-16:0.0001428798):0.0000703020,hCoV-19/Congo/Q001C114A8_2101-TM-r1-028/2021|EPI_ISL_912377|2021-01-04:0.0000349156):0.0000007185):0.0000007185):0.0001742211,hCoV-19/DRC/D10-0663/2020|EPI_ISL_636988|2020-05-19:0.0000701500):0.0000007185,(hCoV-19/Congo/Q001C103AR_2101-TM-r1-017/2020|EPI_ISL_912368|2020-12-19:0.0002474785,hCoV-19/DRC/16143/2020|EPI_ISL_591084|2020-06-01:0.0000714056):0.0000007185):0.0000007185,hCoV-19/DRC/D07-1216/2020|EPI_ISL_636982|2020-05-21:0.0001047396):0.0001047158,hCoV-19/Serbia/Subotica-125991705/2020|EPI_ISL_676589|2020-05-16:0.0000691293):0.0000007185,((hCoV-19/Gabon/ITM-K023/2020|EPI_ISL_539574|2020-03-27:0.0000348445,hCoV-19/DRC/16133/2020|EPI_ISL_591083|2020-06-03:0.0001064198):0.0000348570,hCoV-19/DRC/16191/2020|EPI_ISL_591086|2020-06-03:0.0001758956):0.0000007185):0.0000007185,hCoV-19/BosniaandHerzegovina/ChVir7382/2020|EPI_ISL_462472|2020-04-01:0.0000007185):0.0000007185,(((hCoV-19/DRC/11348/2020|EPI_ISL_527560|2020-05-25:0.0001403834,(hCoV-19/SouthAfrica/R07719/2020|EPI_ISL_450301|2020-04-01:0.0000357091,hCoV-19/SouthAfrica/R07552/2020|EPI_ISL_450299|2020-03-31:0.0000007185):0.0000356999):0.0000007185,hCoV-19/Benin/197/2020|EPI_ISL_476822|2020-03-15:0.0000691409):0.0000007185,(((((((((hCoV-19/Belgium/ULG-10997/2020|EPI_ISL_707764|2020-11-14:0.0000000000,hCoV-19/SouthKorea/KDCA0359/2020|EPI_ISL_760144|2020-10-21:0.0000000000):0.0000000000,hCoV-19/SouthKorea/KDCA0357/2020|EPI_ISL_760142|2020-10-20:0.0000000000):0.0000007185,hCoV-19/SouthKorea/KDCA0352/2020|EPI_ISL_760137|2020-10-20:0.0000007185):0.0000695914,(hCoV-19/Australia/NSW2944/2020|EPI_ISL_678376|2020-11-02:0.0000007185,hCoV-19/Australia/NSW2947/2020|EPI_ISL_678377|2020-10-31:0.0000007185):0.0001394169):0.0000007185,(((((hCoV-19/Belgium/ULG-10384/2020|EPI_ISL_540551|2020-08-07:0.0000000000,hCoV-19/Belgium/rega-0803746/2020|EPI_ISL_734894|2020-08-03:0.0000000000):0.0000000000,hCoV-19/Belgium/rega-0801796/2020|EPI_ISL_734859|2020-08-01:0.0000000000):0.0000007185,(((((hCoV-19/SouthKorea/KDCA0373/2020|EPI_ISL_760157|2020-09-17:0.0000695778,hCoV-19/Denmark/DCGC-36817/2020|EPI_ISL_927958|2020-11-09:0.0001048327):0.0000007185,(((hCoV-19/Switzerland/BL-ETHZ-340140/2020|EPI_ISL_721774|2020-10-27:0.0000007185,hCoV-19/Switzerland/BL-ETHZ-340150/2020|EPI_ISL_721777|2020-10-27:0.0000007185):0.0000348275,hCoV-19/Curacao/CW-RIVM-21718/2020|EPI_ISL_1014564|2020-10-31:0.0000348123):0.0000348185,hCoV-19/Sweden/21-50162/2020|EPI_ISL_913345|2020-11-29:0.0000348148):0.0000007185):0.0000007185,hCoV-19/Iceland/4238/2021|EPI_ISL_827931|2021-01-02:0.0001393537):0.0000007185,hCoV-19/Switzerland/BE-ETHZ-340093/2020|EPI_ISL_721744|2020-10-26:0.0000348169):0.0000687454,(hCoV-19/Belgium/rega-0911937/2020|EPI_ISL_734925|2020-09-12:0.0000348279,((hCoV-19/Belgium/rega-0917994/2020|EPI_ISL_734986|2020-09-17:0.0000007185,(((hCoV-19/Congo/Q001C095AW_2101-TM-r1-009/2020|EPI_ISL_912360|2020-12-12:0.0000698525,hCoV-19/Congo/Q001C092A8_2101-TM-r1-006/2020|EPI_ISL_912357|2020-12-10:0.0001304616):0.0000436470,hCoV-19/Luxembourg/LNS4905512/2020|EPI_ISL_744155|2020-10-23:0.0000691296):0.0000348225,hCoV-19/Sweden/20-53233/2020|EPI_ISL_648208|2020-10-26:0.0001394580):0.0000007185):0.0000007185,((hCoV-19/Belgium/UGent-256/2020|EPI_ISL_717996|2020-11-03:0.0000007185,hCoV-19/Belgium/UGent-247/2020|EPI_ISL_717631|2020-11-14:0.0000348265):0.0000348269,hCoV-19/Belgium/UGent-245/2020|EPI_ISL_717629|2020-10-26:0.0000007185):0.0000348270):0.0000007185):0.0000695941):0.0000007185):0.0000007185,hCoV-19/Belgium/rega-0801795/2020|EPI_ISL_734858|2020-08-01:0.0000007185):0.0000007185,((((((((((hCoV-19/Latvia/267/2021|EPI_ISL_961818|2021-01-21:0.0000690860,hCoV-19/Estonia/146580/2021|EPI_ISL_1020323|2021-01-06:0.0000007185):0.0000348193,hCoV-19/CzechRepublic/NRL_12064/2020|EPI_ISL_850668|2020-12-11:0.0000348253):0.0000007185,hCoV-19/Poland/NIPH-NIH-33/2021|EPI_ISL_905744|2021-01-11:0.0000007185):0.0000007185,hCoV-19/Iceland/6577/2020|EPI_ISL_830301|2020-10-28:0.0000007185):0.0000007185,hCoV-19/Norway/2861/2021|EPI_ISL_1013479|2021-02-02:0.0000695947):0.0000348144,hCoV-19/Iceland/3164/2020|EPI_ISL_826857|2020-10-21:0.0000007185):0.0000348156,(hCoV-19/Poland/576607221_diag1_gx1/2020|EPI_ISL_876006|2020-12-22:0.0000007185,hCoV-19/Poland/1199607221_diag1_gx1/2020|EPI_ISL_876024|2020-12-22:0.0000007185):0.0000007185):0.0000007185,(hCoV-19/Poland/6845615223_diag1_gx1/2020|EPI_ISL_876027|2020-12-22:0.0000348228,hCoV-19/Sweden/20-53342/2020|EPI_ISL_710600|2020-11-01:0.0000348204):0.0000348006):0.0000692249,(hCoV-19/Iceland/6757/2020|EPI_ISL_830506|2020-11-07:0.0001414376,hCoV-19/Poland/NIPH-NIH-01/2020|EPI_ISL_882957|2020-11-16:0.0001058991):0.0000330949):0.0000345609,((hCoV-19/Iceland/3615/2021|EPI_ISL_827307|2021-01-05:0.0000007185,hCoV-19/Iceland/3666/2021|EPI_ISL_827358|2021-01-05:0.0000007185):0.0000691075,(hCoV-19/Serbia/Gracanica-043870912/2020|EPI_ISL_904007|2020-12-09:0.0001738335,hCoV-19/Iceland/6645/2021|EPI_ISL_830396|2021-01-02:0.0001046083):0.0000007185):0.0001046544):0.0000007185):0.0000007185):0.0000691879,hCoV-19/NewZealand/20CV0488/2020|EPI_ISL_622820|2020-10-25:0.0001394231):0.0001756887,((hCoV-19/Cameroon/CV436/2020|EPI_ISL_845560|2020-11-19:0.0002446009,(hCoV-19/Cameroon/CV439/2020|EPI_ISL_845561|2020-11-19:0.0000007185,hCoV-19/Cameroon/CV432/2020|EPI_ISL_845565|2020-12-16:0.0000007185):0.0001395440):0.0000349596,hCoV-19/Cameroon/CV428/2020|EPI_ISL_845564|2020-12-03:0.0002099118):0.0003156454):0.0000336502,(hCoV-19/Cameroon/CV435/2020|EPI_ISL_845562|2020-11-19:0.0001396114,hCoV-19/Cameroon/CV430/2020|EPI_ISL_845563|2020-12-02:0.0001829336):0.0002804491):0.0000007185,(hCoV-19/Cameroon/CV417/2020|EPI_ISL_845550|2020-08-12:0.0003499597,hCoV-19/Senegal/1683/2020|EPI_ISL_480783|2020-03-31:0.0000007185):0.0000348437):0.0000007185):0.0000007185):0.0000007185,((((hCoV-19/Congo/Q001C101AB_2101-TM-r1-015/2020|EPI_ISL_912366|2020-12-21:0.0001743525,hCoV-19/Congo/Q001C108AX_2101-TM-r1-022/2020|EPI_ISL_912372|2020-12-24:0.0002103809):0.0001392310,hCoV-19/Uganda/UG063/2020|EPI_ISL_737979|2020-07-21:0.0001739823):0.0001047764,(hCoV-19/Morocco/6890/2020|EPI_ISL_459968|2020-03-17:0.0000007185,hCoV-19/Morocco/6892/2020|EPI_ISL_459970|2020-03-17:0.0000007185):0.0000348447):0.0000007185,(hCoV-19/Tunisia/COV1663/2020|EPI_ISL_463004|2020-04-01:0.0002093500,(hCoV-19/Benin/1092/2020|EPI_ISL_476827|2020-03-27:0.0001048504,hCoV-19/Suriname/SR-51/2020|EPI_ISL_518800|2020-07-16:0.0001541873):0.0000346081):0.0000007185):0.0000007185):0.0000007185,(((((hCoV-19/Morocco/RMPS-15/2020|EPI_ISL_482740|2020-05-26:0.0001137111,(((((hCoV-19/Iceland/6051/2020|EPI_ISL_829730|2020-11-19:0.0000007185,hCoV-19/Iceland/6547/2020|EPI_ISL_830235|2020-11-19:0.0000348414):0.0002445047,hCoV-19/Morocco/FMP-58/2020|EPI_ISL_775258|2020-12-21:0.0002788891):0.0000007185,(hCoV-19/Morocco/FMP-46/2020|EPI_ISL_775222|2020-12-16:0.0001393241,hCoV-19/Portugal/PT1653/2020|EPI_ISL_731895|2020-11-08:0.0001825832):0.0000007185):0.0000007185,hCoV-19/Canada/BC-BCCDC-9832/2020|EPI_ISL_974050|2020-10-02:0.0001049427):0.0000348726,(hCoV-19/Morocco/FMP-42/2020|EPI_ISL_769863|2020-12-14:0.0002445816,hCoV-19/Morocco/FMP-43/2020|EPI_ISL_775219|2020-12-14:0.0000691886):0.0000347863):0.0003496942):0.0000347447,((hCoV-19/Morocco/HMIMV-Rabat102-03/2020|EPI_ISL_471456|2020-03-31:0.0001256177,hCoV-19/Morocco/RMPS-23/2020|EPI_ISL_728237|2020-04-01:0.0000757187):0.0000834537,hCoV-19/EquatorialGuinea/26719/2020|EPI_ISL_648372|2020-06-27:0.0001415368):0.0000007185):0.0000007185,((hCoV-19/Nigeria/AK-CV268/2020|EPI_ISL_729952|2020-06-27:0.0001411729,hCoV-19/Nigeria/AK-CV322/2020|EPI_ISL_729993|2020-07-20:0.0002807140):0.0000680764,hCoV-19/Mali/M002673/2020|EPI_ISL_487455|2020-04-10:0.0000348595):0.0000007185):0.0000007185,(hCoV-19/Mali/UCRC-68/2020|EPI_ISL_812966|2020-03-18:0.0001393394,(hCoV-19/Morocco/FMP-49/2020|EPI_ISL_775225|2020-12-14:0.0001742305,hCoV-19/Senegal/315/2020|EPI_ISL_420070|2020-03-17:0.0000696380):0.0000007185):0.0000007185):0.0000007185,hCoV-19/DRC/248/2020|EPI_ISL_420035|2020-03-22:0.0000007185):0.0000007185):0.0000014735,(hCoV-19/DRC/431/2020|EPI_ISL_420847|2020-03-26:0.0000696373,hCoV-19/Cameroon/CV408/2020|EPI_ISL_845546|2020-06-09:0.0001827941):0.0000007185):0.0000014735,hCoV-19/Guinea/CERFIG-1337/2020|EPI_ISL_788934|2020-06-09:0.0002185599):0.0000007185,(((((hCoV-19/Kenya/C67192/2020|EPI_ISL_968901|2020-10-28:0.0000743261,hCoV-19/Kenya/C64807/2020|EPI_ISL_968892|2020-10-14:0.0001116067):0.0000007185,hCoV-19/Kenya/C76492/2020|EPI_ISL_855547|2020-12-10:0.0001477098):0.0000358113,hCoV-19/Kenya/C34459/2020|EPI_ISL_806697|2020-07-17:0.0000719542):0.0001070713,((((((((hCoV-19/Kenya/C68869/2020|EPI_ISL_968905|2020-11-03:0.0000007185,hCoV-19/Kenya/C71254/2020|EPI_ISL_968990|2020-11-13:0.0000007185):0.0001088212,((hCoV-19/Kenya/C72636/2020|EPI_ISL_968993|2020-11-18:0.0000007185,hCoV-19/Kenya/C74405/2020|EPI_ISL_968996|2020-11-26:0.0000007185):0.0001446990,hCoV-19/Kenya/C71410/2020|EPI_ISL_855529|2020-11-16:0.0000762992):0.0000007185):0.0000007185,(hCoV-19/Kenya/C74779/2020|EPI_ISL_968943|2020-11-27:0.0000007185,(hCoV-19/Kenya/C76640/2020|EPI_ISL_968821|2020-12-09:0.0001863438,(hCoV-19/Kenya/C76732/2020|EPI_ISL_855531|2020-12-14:0.0001929126,hCoV-19/Kenya/C70552/2020|EPI_ISL_1039223|2020-11-11:0.0002166726):0.0000007185):0.0000007185):0.0000007185):0.0000007185,(hCoV-19/Kenya/C70793/2020|EPI_ISL_968919|2020-11-11:0.0000007185,hCoV-19/Kenya/C71747/2020|EPI_ISL_968924|2020-11-13:0.0000007185):0.0000007185):0.0000007185,(hCoV-19/Kenya/C68332/2020|EPI_ISL_855538|2020-10-29:0.0001901847,((hCoV-19/Kenya/C69452/2020|EPI_ISL_855539|2020-11-05:0.0001129477,hCoV-19/Kenya/C72041/2020|EPI_ISL_855528|2020-11-17:0.0000378524):0.0000007185,hCoV-19/Kenya/C76309/2020|EPI_ISL_855542|2020-12-10:0.0000007185):0.0000007185):0.0000007185):0.0000007185,((hCoV-19/Kenya/C69917/2020|EPI_ISL_968913|2020-11-05:0.0000366335,hCoV-19/Kenya/C66213/2020|EPI_ISL_968897|2020-10-26:0.0000007185):0.0000741241,(hCoV-19/Kenya/C71904/2020|EPI_ISL_968992|2020-11-10:0.0000362855,hCoV-19/Kenya/C64707/2020|EPI_ISL_968883|2020-10-14:0.0000364804):0.0000361074):0.0000007185):0.0000007185,(((hCoV-19/Kenya/C73039/2020|EPI_ISL_968929|2020-11-10:0.0000548029,hCoV-19/Kenya/C76600/2020|EPI_ISL_968817|2020-12-09:0.0001847684):0.0000526559,hCoV-19/Kenya/C75556/2020|EPI_ISL_968958|2020-12-04:0.0001094038):0.0000007185,(hCoV-19/Kenya/C70546/2020|EPI_ISL_968988|2020-11-11:0.0000370001,hCoV-19/Kenya/C65803/2020|EPI_ISL_855536|2020-10-22:0.0001131097):0.0000720534):0.0000346569):0.0000707355,(hCoV-19/Kenya/C71480/2020|EPI_ISL_968922|2020-11-15:0.0001451223,hCoV-19/Kenya/C72650/2020|EPI_ISL_968927|2020-11-19:0.0000356851):0.0001080207):0.0000355191):0.0001427373,(hCoV-19/Rwanda/NRLNAT1009/2020|EPI_ISL_925847|2020-12-16:0.0000348726,hCoV-19/Rwanda/NRLNAT1015/2020|EPI_ISL_925853|2020-12-12:0.0000348211):0.0003142155):0.0000339914):0.0000007185):0.0000007185,((hCoV-19/DRC/10506/2020|EPI_ISL_527524|2020-05-18:0.0000350461,hCoV-19/Gambia/S-3069F/2020|EPI_ISL_810982|2020-10-01:0.0000007185):0.0000007185,(hCoV-19/Rwanda/AF74343-RD/2020|EPI_ISL_707790|2020-09-09:0.0002354971,hCoV-19/Kenya/C8369/2020|EPI_ISL_568858|2020-05-17:0.0000369784):0.0000356388):0.0000007185):0.0000007185):0.0000007185,(((((((((((Rwanda/AV79004/2020|AV79004|2020-12-29:0.0001094858,hCoV-19/Rwanda/NRLNAT2009/2020|EPI_ISL_960228|2020-06-10:0.0000007185):0.0001047977,hCoV-19/Rwanda/NRLNAT1082/2020|EPI_ISL_925911|2020-12-21:0.0001746037):0.0001396402,((((hCoV-19/Rwanda/NRLNAT2046/2020|EPI_ISL_960240|2020-08-30:0.0000007185,hCoV-19/Rwanda/NRLNAT2047/2020|EPI_ISL_960241|2020-08-30:0.0000007185):0.0000007185,(hCoV-19/Rwanda/1002/2020|EPI_ISL_735438|2020-08-30:0.0000007185,hCoV-19/Rwanda/NRLNAT1007/2020|EPI_ISL_735447|2020-10-17:0.0001396600):0.0000007185):0.0000007185,hCoV-19/Rwanda/NRLNAT1003/2020|EPI_ISL_735437|2020-08-30:0.0000007185):0.0000348228,(hCoV-19/Rwanda/M95149-RD/2020|EPI_ISL_707780|2020-07-21:0.0000007185,hCoV-19/Rwanda/M95142-RD/2020|EPI_ISL_707787|2020-07-23:0.0000007185):0.0000405566):0.0000014750):0.0000007185,((((Rwanda/AX89228/2020|AX89228|2020-12-22:0.0002684402,(hCoV-19/Rwanda/NRLNAT2024/2020|EPI_ISL_960239|2020-08-31:0.0000348294,hCoV-19/Rwanda/NRLNAT2019/2020|EPI_ISL_960253|2020-08-27:0.0000348250):0.0000014735):0.0000348183,(((hCoV-19/Rwanda/NRLNAT2044/2020|EPI_ISL_960259|2020-08-27:0.0001047712,hCoV-19/Rwanda/NRLNAT2045/2020|EPI_ISL_960260|2020-08-27:0.0000007185):0.0000348056,hCoV-19/Rwanda/NRLNAT1008/2020|EPI_ISL_735448|2020-10-19:0.0001047501):0.0000007185,hCoV-19/Rwanda/NRLNAT2054/2020|EPI_ISL_960302|2020-05-27:0.0000348235):0.0000696751):0.0000007185,(((((hCoV-19/Rwanda/NRLNAT2006/2020|EPI_ISL_960232|2020-08-21:0.0000007185,hCoV-19/Rwanda/NRLNAT2039/2020|EPI_ISL_960268|2020-08-25:0.0000007185):0.0000007185,((((hCoV-19/Rwanda/NRLNAT2065/2020|EPI_ISL_960252|2020-08-28:0.0000000000,hCoV-19/Rwanda/NRLNAT2025/2020|EPI_ISL_960279|2020-08-21:0.0000000000):0.0000007185,hCoV-19/Rwanda/NRLNAT2070/2020|EPI_ISL_960296|2020-08-14:0.0000348237):0.0000007185,hCoV-19/Rwanda/NRLNAT2038/2020|EPI_ISL_960267|2020-08-25:0.0000007185):0.0000007185,(hCoV-19/Rwanda/NRLNAT2042/2020|EPI_ISL_960258|2020-08-27:0.0000693376,(hCoV-19/Rwanda/NRLNAT2014/2020|EPI_ISL_960273|2020-08-21:0.0000007185,hCoV-19/Rwanda/NRLNAT2062/2020|EPI_ISL_960285|2020-08-20:0.0000007185):0.0000693439):0.0000007185):0.0000007185):0.0000007185,((hCoV-19/Rwanda/NRLNAT2035/2020|EPI_ISL_960264|2020-08-25:0.0000693343,hCoV-19/Rwanda/NRLNAT2068/2020|EPI_ISL_960288|2020-08-19:0.0001743769):0.0001048519,(hCoV-19/Rwanda/NRLNAT2073/2020|EPI_ISL_960297|2020-08-14:0.0000348233,hCoV-19/Rwanda/NRLNAT2059/2020|EPI_ISL_960299|2020-08-12:0.0000007185):0.0001395891):0.0000007185):0.0000007185,(((((((hCoV-19/Rwanda/NRLNAT2002/2020|EPI_ISL_960233|2020-08-26:0.0000348277,(hCoV-19/Rwanda/NRLNAT2026/2020|EPI_ISL_960254|2020-08-27:0.0001395963,hCoV-19/Rwanda/NRLNAT2012/2020|EPI_ISL_960272|2020-08-21:0.0000348209):0.0000007185):0.0000007185,((hCoV-19/Rwanda/NRLNAT2053/2020|EPI_ISL_960237|2020-10-21:0.0000693447,(hCoV-19/Rwanda/NRLNAT2032/2020|EPI_ISL_960246|2020-08-28:0.0000694242,hCoV-19/Rwanda/NRLNAT2029/2020|EPI_ISL_960261|2020-08-26:0.0000347776):0.0001396543):0.0000007185,(hCoV-19/Rwanda/NRLNAT2031/2020|EPI_ISL_960245|2020-08-28:0.0000348267,hCoV-19/Rwanda/NRLNAT2034/2020|EPI_ISL_960247|2020-08-28:0.0000007185):0.0000007185):0.0000007185):0.0000007185,((hCoV-19/Rwanda/NRLNAT2027/2020|EPI_ISL_960255|2020-08-27:0.0000693571,hCoV-19/Rwanda/NRLNAT2013/2020|EPI_ISL_960282|2020-08-20:0.0000693710):0.0000348365,hCoV-19/Rwanda/NRLNAT2033/2020|EPI_ISL_960257|2020-08-27:0.0000348243):0.0000007185):0.0000007185,hCoV-19/Rwanda/NRLNAT2071/2020|EPI_ISL_960298|2020-08-13:0.0000007185):0.0000007185,hCoV-19/Rwanda/NRLNAT2015/2020|EPI_ISL_960238|2020-08-31:0.0000007185):0.0000007185,(hCoV-19/Rwanda/NRLNAT2058/2020|EPI_ISL_960251|2020-08-28:0.0000693396,hCoV-19/Rwanda/NRLNAT2028/2020|EPI_ISL_960270|2020-08-24:0.0001047736):0.0000007185):0.0000007185,hCoV-19/Rwanda/NRLNAT2055/2020|EPI_ISL_960301|2020-07-24:0.0001047530):0.0000348192):0.0000348199,(((hCoV-19/Rwanda/NRLNAT2041/2020|EPI_ISL_960262|2020-08-26:0.0001395526,(hCoV-19/Rwanda/NRLNAT2040/2020|EPI_ISL_960269|2020-08-25:0.0000007185,hCoV-19/Rwanda/NRLNAT2022/2020|EPI_ISL_960277|2020-08-21:0.0000007185):0.0000693361):0.0000348136,((hCoV-19/Rwanda/NRLNAT2063/2020|EPI_ISL_960280|2020-08-21:0.0000007185,hCoV-19/Rwanda/NRLNAT2072/2020|EPI_ISL_960292|2020-08-15:0.0000348181):0.0000007185,hCoV-19/Rwanda/AD81808-RD/2020|EPI_ISL_707788|2020-09-08:0.0001436130):0.0000348103):0.0000007185,hCoV-19/Rwanda/NRLNAT2037/2020|EPI_ISL_960266|2020-08-25:0.0001742824):0.0000693349):0.0000007185):0.0000007185,hCoV-19/Rwanda/NRLNAT2056/2020|EPI_ISL_960300|2020-07-30:0.0000348216):0.0000348206):0.0000007185,(((((((((((((((hCoV-19/Rwanda/NRLNAT1068/2020|EPI_ISL_925900|2020-11-25:0.0000007185,(hCoV-19/Rwanda/NRLNAT1069/2020|EPI_ISL_925901|2020-11-03:0.0000359064,hCoV-19/Rwanda/NRLNAT1073/2020|EPI_ISL_925904|2020-11-03:0.0000359196):0.0000007185):0.0000007185,(hCoV-19/Rwanda/NRLNAT1072/2020|EPI_ISL_925903|2020-11-03:0.0000007185,hCoV-19/Rwanda/NRLNAT1078/2020|EPI_ISL_925907|2020-11-03:0.0000007185):0.0000007185):0.0000007185,((hCoV-19/Rwanda/NRLNAT1070/2020|EPI_ISL_925902|2020-11-03:0.0000007185,hCoV-19/Rwanda/NRLNAT1074/2020|EPI_ISL_925905|2020-11-03:0.0000347405):0.0000007185,hCoV-19/Rwanda/NRLNAT1077/2020|EPI_ISL_925906|2020-11-03:0.0000007185):0.0000347361):0.0000694258,hCoV-19/Rwanda/NRLNAT1038/2020|EPI_ISL_925874|2020-12-17:0.0000348434):0.0001048574,hCoV-19/Rwanda/NRLNAT1017/2020|EPI_ISL_925855|2020-12-16:0.0001745634):0.0000007185,((hCoV-19/Rwanda/NRLNAT1016/2020|EPI_ISL_925854|2020-12-14:0.0000007185,hCoV-19/Rwanda/NRLNAT1037/2020|EPI_ISL_925873|2020-12-17:0.0001048211):0.0000348410,(((((((hCoV-19/Rwanda/NRLNAT1030/2020|EPI_ISL_925866|2020-12-17:0.0000000000,hCoV-19/Rwanda/NRLNAT1033/2020|EPI_ISL_925869|2020-12-17:0.0000000000):0.0000000000,hCoV-19/Rwanda/NRLNAT1042/2020|EPI_ISL_925877|2020-12-17:0.0000000000):0.0000000000,hCoV-19/Rwanda/NRLNAT1043/2020|EPI_ISL_925878|2020-12-17:0.0000000000):0.0000000000,hCoV-19/Rwanda/NRLNAT1044/2020|EPI_ISL_925879|2020-12-17:0.0000000000):0.0000007185,(hCoV-19/Rwanda/NRLNAT1032/2020|EPI_ISL_925868|2020-12-17:0.0000007185,(hCoV-19/Rwanda/NRLNAT1034/2020|EPI_ISL_925870|2020-12-17:0.0000007185,(hCoV-19/Rwanda/NRLNAT1041/2020|EPI_ISL_925876|2020-12-17:0.0000348484,hCoV-19/Rwanda/NRLNAT1045/2020|EPI_ISL_925880|2020-12-17:0.0000007185):0.0000007185):0.0000007185):0.0000007185):0.0000007185,hCoV-19/Rwanda/NRLNAT1036/2020|EPI_ISL_925872|2020-12-17:0.0000007185):0.0000007185,hCoV-19/Rwanda/NRLNAT1035/2020|EPI_ISL_925871|2020-12-17:0.0000693727):0.0000693772):0.0000007185):0.0000007185,(hCoV-19/Rwanda/NRLNAT1025/2020|EPI_ISL_925862|2020-12-13:0.0001396963,hCoV-19/Rwanda/NRLNAT1026/2020|EPI_ISL_925863|2020-12-13:0.0000693853):0.0000007185):0.0000007185,hCoV-19/Rwanda/NRLNAT1061/2020|EPI_ISL_925896|2020-12-15:0.0000694097):0.0000348017,hCoV-19/Rwanda/NRLNAT1046/2020|EPI_ISL_925881|2020-12-17:0.0000694463):0.0001047353,hCoV-19/Rwanda/NRLNAT2016/2020|EPI_ISL_960274|2020-08-21:0.0000693424):0.0000007185,(((((hCoV-19/Rwanda/NRLNAT2005/2020|EPI_ISL_960229|2020-08-31:0.0000347520,hCoV-19/Rwanda/NRLNAT2001/2020|EPI_ISL_960235|2020-08-11:0.0001047723):0.0000007185,(hCoV-19/Rwanda/NRLNAT2030/2020|EPI_ISL_960256|2020-08-27:0.0000348275,hCoV-19/Rwanda/NRLNAT2076/2020|EPI_ISL_960291|2020-08-16:0.0001395934):0.0000007185):0.0000007185,hCoV-19/Rwanda/NRLNAT2061/2020|EPI_ISL_960284|2020-08-20:0.0000007185):0.0000007185,(hCoV-19/Rwanda/NRLNAT2052/2020|EPI_ISL_960236|2020-10-22:0.0000007185,hCoV-19/Rwanda/NRLNAT2074/2020|EPI_ISL_960286|2020-08-20:0.0000007185):0.0000348215):0.0000007185,hCoV-19/Rwanda/NRLNAT2043/2020|EPI_ISL_960248|2020-08-28:0.0000007185):0.0000007185):0.0000007185,hCoV-19/Rwanda/NRLNAT2060/2020|EPI_ISL_960293|2020-08-14:0.0000348232):0.0000237459,hCoV-19/Rwanda/M95141-RD/2020|EPI_ISL_707776|2020-07-06:0.0000007185):0.0000007185,hCoV-19/Rwanda/M82024-RD/2020|EPI_ISL_707779|2020-07-13:0.0000382696):0.0000097933,((((hCoV-19/Rwanda/U66912-RD/2020|EPI_ISL_615063|2020-07:0.0000000000,hCoV-19/Rwanda/U66872-RD/2020|EPI_ISL_614891|2020-07:0.0000000000):0.0000007185,((((hCoV-19/Rwanda/U67699/2020|EPI_ISL_615066|2020-07:0.0000007185,hCoV-19/Rwanda/U67699-RD/2020|EPI_ISL_614763|2020-08:0.0000007185):0.0000007185,(hCoV-19/Rwanda/U66405-RD/2020|EPI_ISL_615069|2020-07:0.0000007185,hCoV-19/Rwanda/U66405-RD/2020|EPI_ISL_614892|2020-07:0.0000007185):0.0000361517):0.0000007185,hCoV-19/Rwanda/U65707-RD/2020|EPI_ISL_615074|2020-07:0.0000007185):0.0000007185,hCoV-19/Rwanda/U66872-RD/2020|EPI_ISL_615067|2020-07:0.0000007185):0.0000007185):0.0000007185,((hCoV-19/Rwanda/U67992-RD/2020|EPI_ISL_615064|2020-07:0.0000007185,hCoV-19/Rwanda/U66157-RD/2020|EPI_ISL_614980|2020-07:0.0000795425):0.0000007185,hCoV-19/Rwanda/U65851-RD/2020|EPI_ISL_615071|2020-07:0.0000007185):0.0000007185):0.0000007185,hCoV-19/Rwanda/U68122-RD/2020|EPI_ISL_615075|2020-07:0.0000007185):0.0001062478):0.0000007185):0.0000007185,(((((((hCoV-19/Rwanda/NRLNAT2007/2020|EPI_ISL_960234|2020-08-16:0.0000007185,(hCoV-19/Rwanda/NRLNAT2011/2020|EPI_ISL_960287|2020-08-19:0.0000348254,hCoV-19/Rwanda/NRLNAT2069/2020|EPI_ISL_960295|2020-08-14:0.0000007185):0.0000348276):0.0000348326,(hCoV-19/Rwanda/NRLNAT2018/2020|EPI_ISL_960263|2020-08-25:0.0000693085,hCoV-19/Rwanda/NRLNAT2017/2020|EPI_ISL_960275|2020-08-21:0.0000348304):0.0000007185):0.0000007185,hCoV-19/Rwanda/NRLNAT2049/2020|EPI_ISL_960244|2020-08-29:0.0000348318):0.0000693877,hCoV-19/Rwanda/NRLNAT2010/2020|EPI_ISL_960271|2020-08-21:0.0000348651):0.0000254761,hCoV-19/Rwanda/M95160-RD/2020|EPI_ISL_707777|2020-07-09:0.0000007185):0.0000007185,hCoV-19/Rwanda/M95143-RD/2020|EPI_ISL_707783|2020-07-15:0.0000007185):0.0000083398,(hCoV-19/Rwanda/NRLNAT2051/2020|EPI_ISL_960243|2020-08-30:0.0001743768,hCoV-19/Rwanda/NRLNAT2057/2020|EPI_ISL_960250|2020-08-28:0.0001047859):0.0000348284):0.0000007185):0.0000007185,((((((hCoV-19/Rwanda/NRLNAT2003/2020|EPI_ISL_960230|2020-08-26:0.0000007185,hCoV-19/Rwanda/NRLNAT2004/2020|EPI_ISL_960231|2020-08-26:0.0000007185):0.0002091617,hCoV-19/Rwanda/NRLNAT1065/2020|EPI_ISL_925899|2020-12-17:0.0003138946):0.0000007185,(hCoV-19/Rwanda/NRLNAT2036/2020|EPI_ISL_960265|2020-08-25:0.0000007185,((hCoV-19/Rwanda/NRLNAT2075/2020|EPI_ISL_960281|2020-08-21:0.0000348146,hCoV-19/Rwanda/NRLNAT2066/2020|EPI_ISL_960289|2020-08-17:0.0000693211):0.0000007185,hCoV-19/Rwanda/NRLNAT2067/2020|EPI_ISL_960290|2020-08-17:0.0000007185):0.0000007185):0.0000007185):0.0000007185,(hCoV-19/Rwanda/NRLNAT2048/2020|EPI_ISL_960249|2020-08-28:0.0000348098,hCoV-19/Rwanda/NRLNAT1031/2020|EPI_ISL_925867|2020-12-17:0.0002091293):0.0000007185):0.0000007185,(hCoV-19/Rwanda/NRLNAT1001/2020|EPI_ISL_735436|2020-08-27:0.0000348140,(hCoV-19/Rwanda/NRLNAT1005/2020|EPI_ISL_735445|2020-10-22:0.0000007185,hCoV-19/Rwanda/NRLNAT1006/2020|EPI_ISL_735446|2020-10-17:0.0000007185):0.0002095087):0.0000007185):0.0000007185,hCoV-19/Rwanda/NRLNAT2064/2020|EPI_ISL_960294|2020-08-14:0.0000348200):0.0000348158):0.0000007185,hCoV-19/Rwanda/NRLNAT2008/2020|EPI_ISL_960227|2020-08-26:0.0002445914):0.0000694333,(hCoV-19/Mozambique/INS-K007885/2020|EPI_ISL_887460|2020-11-24:0.0001400241,hCoV-19/Mozambique/INS-K008012/2021|EPI_ISL_887505|2021-01-05:0.0002790834):0.0001747178):0.0000347170,hCoV-19/Morocco/6893/2020|EPI_ISL_459971|2020-03-18:0.0001763230):0.0000007185,((((((((((((((((((((((((Rwanda/AY24894/2021|AY24894|2021-01-01:0.0000007185,Rwanda/AY29099/2021|AY29099|2021-01-01:0.0000007185):0.0002232197,hCoV-19/India/CT-VRDL-AIIMS-UK-55/2020|EPI_ISL_944752|2020-12-26:0.0003707818):0.0000556242,hCoV-19/India/AP-CS0340/2020|EPI_ISL_862294|2020-07-04:0.0000353909):0.0001775527,hCoV-19/Zambia/ZMB-37336/2020|EPI_ISL_977458|2020-07-28:0.0002794287):0.0000014470,(((hCoV-19/Egypt/CUNCI-HGC8I025/2020|EPI_ISL_857315|2020-12-25:0.0002459206,hCoV-19/Egypt/CCHE57357-P-03/2020|EPI_ISL_812851|2020-08-11:0.0001405615):0.0000323738,(hCoV-19/Afghanistan/IMB15488/2021|EPI_ISL_1034757|2021-01-21:0.0001028011,hCoV-19/Afghanistan/IMB15490/2021|EPI_ISL_1034758|2021-01-21:0.0000707074):0.0004196214):0.0000021087,(hCoV-19/Turkey/Ankara_GUMV_42541/2020|EPI_ISL_730577|2020-10-24:0.0003501892,hCoV-19/Iraq/NN_Erbil/2021|EPI_ISL_885143|2021-01-20:0.0003855080):0.0001389304):0.0000007185):0.0000007185,((((hCoV-19/Nepal/2178/2020|EPI_ISL_754069|2020-07-31:0.0001449552,(hCoV-19/HongKong/HKPU-05530/2020|EPI_ISL_1019807|2020-11-21:0.0000007185,hCoV-19/HongKong/HKPU-06683/2020|EPI_ISL_1020082|2020-12-04:0.0000402113):0.0002788788):0.0000007185,((((hCoV-19/Canada/ON-S2428/2020|EPI_ISL_961366|2020-12-03:0.0000693319,((((hCoV-19/Canada/ON-PPS-00349/2020|EPI_ISL_853590|2020-11-24:0.0000007185,hCoV-19/Rwanda/NRLNAT1028/2020|EPI_ISL_925864|2020-12-13:0.0000007185):0.0000007185,hCoV-19/Canada/ON-S1789/2020|EPI_ISL_755785|2020-11-15:0.0000007185):0.0000007185,hCoV-19/Canada/ON-SLB3245/2020|EPI_ISL_717752|2020-11-24:0.0000348210):0.0000693323,(hCoV-19/Canada/ON-PPS-00301/2020|EPI_ISL_853092|2020-11-24:0.0000007185,hCoV-19/Canada/ON-A19/2020|EPI_ISL_755719|2020-11-24:0.0000007185):0.0000007185):0.0000348167):0.0000007185,hCoV-19/Canada/BC-BCCDC-5334/2020|EPI_ISL_970325|2020-09-09:0.0000348163):0.0000007185,hCoV-19/India/KA-NIMH-SEQ-114/2021|EPI_ISL_995697|2021-01-09:0.0003290768):0.0001753254,hCoV-19/NewZealand/20CV0594/2020|EPI_ISL_661264|2020-11-20:0.0003528252):0.0000338390):0.0000348139,((hCoV-19/Denmark/DCGC-7872/2020|EPI_ISL_618821|2020-10-26:0.0000349416,hCoV-19/Australia/NSW2972/2020|EPI_ISL_707899|2020-10-20:0.0002449945):0.0000341638,hCoV-19/SaudiArabia/KAUST-RIYADH1229/2020|EPI_ISL_678238|2020-08-11:0.0001816746):0.0000007185):0.0000007185,((hCoV-19/Ghana/WACCBIP-GS122/2021|EPI_ISL_944652|2021-01-02:0.0004195433,hCoV-19/Iran/46732/2020|EPI_ISL_847827|2020-11-09:0.0001846587):0.0000007185,(hCoV-19/Algeria/G37318-8849/2020|EPI_ISL_766863|2020-06-15:0.0001047376,(((hCoV-19/Jordan/IR-ALSR-5192/2020|EPI_ISL_730431|2020-10-20:0.0000693242,hCoV-19/Jordan/AM-ALSR-5290/2020|EPI_ISL_730527|2020-10-31:0.0001396058):0.0000007185,hCoV-19/Jordan/AM-ALSR-5292/2020|EPI_ISL_730529|2020-11-04:0.0000348130):0.0000007185,hCoV-19/Jordan/IR-ALSR-5196/2020|EPI_ISL_730434|2020-10-20:0.0000348143):0.0001395418):0.0000007185):0.0000007185):0.0000007185):0.0000007185,(hCoV-19/Iran/Kashmar-15K/2020|EPI_ISL_1014685|2020-12-27:0.0003142839,hCoV-19/Morocco/FMP-61/2020|EPI_ISL_775263|2020-12-21:0.0004895736):0.0000007185):0.0000007185,hCoV-19/Belarus/ChVir21884/2020|EPI_ISL_860815|2020-10-29:0.0002096596):0.0000347475,((hCoV-19/Canada/BC-BCCDC-9834/2020|EPI_ISL_974640|2020-10-25:0.0001397666,((hCoV-19/Egypt/ARMY-MCL001-2/2020|EPI_ISL_907077|2020-11-19:0.0000000000,hCoV-19/Egypt/ARMY-MCL012/2020|EPI_ISL_907085|2020-11-19:0.0000000000):0.0000007185,hCoV-19/Egypt/ARMY-MCL011/2020|EPI_ISL_907084|2020-11-19:0.0000007185):0.0001047776):0.0004006514,hCoV-19/Indonesia/JI-NIHRD-PME9750/2020|EPI_ISL_791980|2020-11-09:0.0004718084):0.0000188441):0.0000348580,(hCoV-19/Belarus/ChVir21897/2020|EPI_ISL_860799|2020-10-26:0.0001745731,hCoV-19/Belarus/ChVir21898/2020|EPI_ISL_860801|2020-10-26:0.0000348211):0.0001046915):0.0000007185,(((hCoV-19/Egypt/CUNCI-HGC11I040/2021|EPI_ISL_862806|2021-01-03:0.0000691220,hCoV-19/Kuwait/SKS00113-JAH/2020|EPI_ISL_903388|2020-12-27:0.0000701958):0.0000991311,hCoV-19/Kuwait/SKS00109-JAH/2020|EPI_ISL_903376|2020-12-26:0.0000719173):0.0001361409,(hCoV-19/Kuwait/SKS00115-JAH/2020|EPI_ISL_903384|2020-12-26:0.0002214058,hCoV-19/Kuwait/SKS00103-JAH/2020|EPI_ISL_903389|2020-12-27:0.0000348099):0.0000007185):0.0001142496):0.0000347855,(((hCoV-19/Colombia/BOG-INS-VG-33/2020|EPI_ISL_845620|2020-12-28:0.0004944057,(((hCoV-19/Colombia/BOG-INS-VG-42/2020|EPI_ISL_845623|2020-12-21:0.0000722765,((hCoV-19/Colombia/ANT-INS-103237/2020|EPI_ISL_739674|2020-10-20:0.0000007185,hCoV-19/Colombia/ANT-INS-103238/2020|EPI_ISL_739677|2020-10-20:0.0000007185):0.0000007185,hCoV-19/Colombia/ANT-INS-103236/2020|EPI_ISL_739675|2020-10-20:0.0000007185):0.0001772029):0.0001064698,(hCoV-19/Colombia/ANT-INS-5/2020|EPI_ISL_653758|2020-08-26:0.0000007185,hCoV-19/Colombia/ANT-INS-VG-180/2021|EPI_ISL_794666|2021-01-05:0.0001778495):0.0000349450):0.0000007185,hCoV-19/Colombia/ANT-INS-01/2020|EPI_ISL_653756|2020-07-07:0.0000693245):0.0000686135):0.0000346971,hCoV-19/Peru/LIM-UPCH-0367/2020|EPI_ISL_812515|2020-12-13:0.0004539328):0.0000018275,(((hCoV-19/Trinidad/TT44048/2020|EPI_ISL_756311|2020-11-18:0.0000007185,hCoV-19/Trinidad/TT44092/2020|EPI_ISL_756357|2020-11-26:0.0000768141):0.0000368372,hCoV-19/Trinidad/TT6851/2020|EPI_ISL_756363|2020-09-09:0.0000362691):0.0000725230,(hCoV-19/Trinidad/TT3347/2020|EPI_ISL_717699|2020-08-29:0.0000007185,hCoV-19/Trinidad/TT7923/2020|EPI_ISL_717700|2020-09-14:0.0000247648):0.0000105859):0.0001769737):0.0000347049):0.0000014470,((((((hCoV-19/Tunisia/61627/2020|EPI_ISL_707698|2020-11-23:0.0000693012,(hCoV-19/Turkey/DEN-PAU02/2020|EPI_ISL_707939|2020-07-28:0.0001743494,(hCoV-19/Denmark/DCGC-2140/2020|EPI_ISL_618403|2020-07-20:0.0000007185,hCoV-19/Denmark/DCGC-2141/2020|EPI_ISL_618404|2020-07-20:0.0000007185):0.0001743481):0.0001046356):0.0000007185,(hCoV-19/SaudiArabia/KAUST-Makkah20/2020|EPI_ISL_437468|2020-03-22:0.0000347807,hCoV-19/Kashgar/IVDC-01-01/2020|EPI_ISL_850950|2020-10-30:0.0005948223):0.0000007185):0.0000007185,(((hCoV-19/Turkey/IST-GLAB-153/2020|EPI_ISL_480252|2020-05-02:0.0000000000,hCoV-19/Palestine/24/2020|EPI_ISL_596511|2020-03-22:0.0000000000):0.0000000000,hCoV-19/Latvia/05/2020|EPI_ISL_426285|2020-03-30:0.0000000000):0.0000007185,hCoV-19/Ecuador/USFQ-163/2020|EPI_ISL_525430|2020-05-20:0.0000007185):0.0000007185):0.0000007185,hCoV-19/Turkey/KOC-IST-B303/2020|EPI_ISL_478669|2020-03-27:0.0000348028):0.0000340310,(((((hCoV-19/Australia/NSW2979/2020|EPI_ISL_707901|2020-10-27:0.0001395103,hCoV-19/Norway/5116/2020|EPI_ISL_708196|2020-10-29:0.0000348634):0.0002096467,hCoV-19/Turkey/HSGM-17240/2020|EPI_ISL_812880|2020-12-20:0.0001740914):0.0001048885,(hCoV-19/Denmark/DCGC-2066/2020|EPI_ISL_618317|2020-07-20:0.0002444321,hCoV-19/Sweden/20-52695/2020|EPI_ISL_648142|2020-08-29:0.0001742814):0.0000346931):0.0000007185,(hCoV-19/Turkey/HSGM-P619/2020|EPI_ISL_812885|2020-12-20:0.0004205623,(hCoV-19/NorthMacedonia/4098/2020|EPI_ISL_677708|2020-06-18:0.0001046650,hCoV-19/NorthMacedonia/2907/2020|EPI_ISL_516418|2020-06-10:0.0000347685):0.0000692804):0.0000007185):0.0000348173,hCoV-19/Turkey/KU-019/2020|EPI_ISL_495429|2020-06-05:0.0000347557):0.0000007185):0.0000348309,hCoV-19/SaudiArabia/KAUST-Makkah09/2020|EPI_ISL_437463|2020-03-23:0.0000691101):0.0000350277):0.0000007185,hCoV-19/Egypt/C-CEIRS-19MOH/2020|EPI_ISL_605780|2020-03-13:0.0000007185):0.0000007185,((((((((((((hCoV-19/Nigeria/BO-CV343/2020|EPI_ISL_730008|2020-05-04:0.0000695290,(((hCoV-19/Nigeria/BE-CV352/2020|EPI_ISL_730017|2020-06-01:0.0000348276,hCoV-19/Nigeria/NI-CV244/2020|EPI_ISL_729929|2020-07-02:0.0000693056):0.0000348536,(hCoV-19/Nigeria/CV607/2020|EPI_ISL_906300|2020-12-17:0.0005281569,hCoV-19/Nigeria/OY233-CV66/2020|EPI_ISL_487091|2020-05-13:0.0001741802):0.0000007185):0.0000348484,hCoV-19/Nigeria/ZA-CV531/2020|EPI_ISL_872605|2020-11-11:0.0003932693):0.0000348413):0.0000007185,((hCoV-19/Nigeria/KD-CV233/2020|EPI_ISL_729920|2020-04-20:0.0000693185,(hCoV-19/Nigeria/NI-CV235/2020|EPI_ISL_729922|2020-05-31:0.0000368650,hCoV-19/Nigeria/BO-CV329/2020|EPI_ISL_729998|2020-04-25:0.0000007185):0.0000347880):0.0000007185,hCoV-19/Nigeria/BO-CV278/2020|EPI_ISL_729962|2020-04-27:0.0000348426):0.0000007185):0.0000007185,hCoV-19/Nigeria/ON505-CV43/2020|EPI_ISL_487112|2020-05-24:0.0001039792):0.0000007185,hCoV-19/Nigeria/FC-CV246/2020|EPI_ISL_729931|2020-07-07:0.0003141352):0.0000348387,((((((((hCoV-19/Taiwan/CGMH-CGU-36/2020|EPI_ISL_667809|2020-09-17:0.0000007185,hCoV-19/Taiwan/NTU31/2020|EPI_ISL_693302|2020-11-11:0.0000007185):0.0000007185,(hCoV-19/Thailand/Bangkok-PH7928/2020|EPI_ISL_708812|2020-09-14:0.0000347663,hCoV-19/Myanmar/DSMRC-002/2021|EPI_ISL_849736|2021-01-09:0.0000691566):0.0000007185):0.0000007185,(hCoV-19/Myanmar/DSMRC-001/2021|EPI_ISL_833041|2021-01-04:0.0000347655,hCoV-19/Myanmar/DSMRC-004/2021|EPI_ISL_849737|2021-01-09:0.0001037584):0.0000007185):0.0000007185,hCoV-19/Thailand/phitsanulok-MT0115/2020|EPI_ISL_708811|2020-10-26:0.0002440538):0.0000523401,hCoV-19/Thailand/SamutSakorn_12-20/2020|EPI_ISL_768531|2020-12-20:0.0001414474):0.0000520348,hCoV-19/Iran/9GS/2020|EPI_ISL_625683|2020-09-20:0.0000712142):0.0000007185,((((((hCoV-19/Mozambique/INS-K007938/2020|EPI_ISL_887498|2020-12-23:0.0000007185,hCoV-19/Mozambique/INS-K007932/2020|EPI_ISL_887494|2020-12-24:0.0000007185):0.0000348758,hCoV-19/Mozambique/INS-K007934/2020|EPI_ISL_887495|2020-12-24:0.0000007185):0.0000693751,hCoV-19/Mexico/CMX-INMEGEN-01-02-23/2021|EPI_ISL_985156|2021-01-01:0.0000693773):0.0000007185,hCoV-19/Pakistan/NIBD-04-KHI/2020|EPI_ISL_709542|2020-10-15:0.0001758850):0.0000348736,hCoV-19/Portugal/IGC_g110/2020|EPI_ISL_960726|2020-12-23:0.0001743933):0.0000007185,hCoV-19/NewZealand/20CV0605/2020|EPI_ISL_682284|2020-11-25:0.0000693890):0.0004197922):0.0000345286,hCoV-19/Lebanon/LAU-R113/2020|EPI_ISL_1009123|2020-09-01:0.0004402203):0.0000348348):0.0000007185,(((((hCoV-19/Nigeria/FC-CV354/2020|EPI_ISL_730019|2020-06-24:0.0001040362,hCoV-19/Nigeria/KW-CV401/2020|EPI_ISL_730048|2020-07-12:0.0001397644):0.0000692690,(hCoV-19/Nigeria/OS-CV290/2020|EPI_ISL_729970|2020-07-03:0.0000348403,hCoV-19/Nigeria/OS-CV295/2020|EPI_ISL_729974|2020-07-08:0.0000692986):0.0000348453):0.0000693085,(hCoV-19/Nigeria/FC-CV544/2020|EPI_ISL_872615|2020-12-03:0.0003845595,((hCoV-19/Indonesia/JI-ITDua-34192NT/2020|EPI_ISL_877459|2020-12-18:0.0001040141,(hCoV-19/Indonesia/BT-EIJK118/2020|EPI_ISL_889017|2020-12-29:0.0001395139,((hCoV-19/Indonesia/YO-UGM-124778/2020|EPI_ISL_906050|2020-12-23:0.0000007185,hCoV-19/Indonesia/YO-UGM-124776/2020|EPI_ISL_906052|2020-12-23:0.0000007185):0.0000348538,hCoV-19/Indonesia/YO-UGM-124777/2020|EPI_ISL_906051|2020-12-23:0.0000007185):0.0002096034):0.0000007185):0.0001043534,hCoV-19/Indonesia/YO-UGM-110280/2020|EPI_ISL_877131|2020-09-07:0.0002448954):0.0000694750):0.0000346073):0.0000007185,(((((((hCoV-19/Egypt/CUNCI-HGC9I037/2020|EPI_ISL_857337|2020-12-25:0.0000349040,(hCoV-19/Egypt/CUNCI-HGC12I037/2021|EPI_ISL_890220|2021-01-09:0.0000007185,hCoV-19/Egypt/CUNCI-HGC12I042/2021|EPI_ISL_890224|2021-01-09:0.0000007185):0.0001394902):0.0000007185,hCoV-19/Egypt/CUNCI-HGC11I030/2021|EPI_ISL_907108|2021-01-03:0.0000700030):0.0001394650,hCoV-19/Egypt/CUNCI-HGC11I036/2021|EPI_ISL_862805|2021-01-03:0.0002795081):0.0000007185,hCoV-19/Egypt/CUNCI-HGC11I029/2021|EPI_ISL_862799|2021-01-03:0.0003142656):0.0000347392,hCoV-19/Egypt/CUNCI-HGC11I006/2021|EPI_ISL_862788|2021-01-03:0.0002448488):0.0001396269,(((hCoV-19/Egypt/CUNCI-HGC9I024/2020|EPI_ISL_857341|2020-12-25:0.0002098367,(((hCoV-19/UnitedArabEmirates/3945/2020|EPI_ISL_859911|2020-11-23:0.0000348696,hCoV-19/UnitedArabEmirates/3968/2020|EPI_ISL_859916|2020-11-24:0.0000348683):0.0000007185,(hCoV-19/UnitedArabEmirates/3970/2020|EPI_ISL_859917|2020-11-24:0.0000007185,hCoV-19/UnitedArabEmirates/3933/2020|EPI_ISL_859904|2020-11-23:0.0000007185):0.0000007185):0.0000348741,hCoV-19/Norway/6199/2020|EPI_ISL_775306|2020-11-23:0.0000007185):0.0000697290):0.0002796328,(((hCoV-19/Indonesia/JK-NIHRD-WGS016/2021|EPI_ISL_984264|2021-01-12:0.0000007185,hCoV-19/Indonesia/JK-NIHRD-MI210121/2021|EPI_ISL_953427|2021-01-03:0.0000007185):0.0003142268,hCoV-19/Indonesia/BT-EIJK75/2020|EPI_ISL_888988|2020-11-18:0.0001040768):0.0000014470,hCoV-19/Indonesia/JB-EIJK70/2020|EPI_ISL_888986|2020-11-12:0.0001743520):0.0000693525):0.0000347493,hCoV-19/Nigeria/NCDC-4a/2020|EPI_ISL_737201|2020-05-22:0.0000348444):0.0000007185):0.0000348390,hCoV-19/Nigeria/ON191-CV49/2020|EPI_ISL_487106|2020-06-30:0.0001043660):0.0000007185):0.0000007185,(((((((((((((((((((((((hCoV-19/Thailand/Chonburi_MS0193/2020|EPI_ISL_768610|2020-11-25:0.0000356237,hCoV-19/Thailand/Chonburi_PN0160/2020|EPI_ISL_768611|2020-11-25:0.0000427515):0.0001311051,hCoV-19/Taiwan/NTU46/2020|EPI_ISL_872597|2020-12-12:0.0000348295):0.0000007185,(((hCoV-19/Bermuda/205081286/2020|EPI_ISL_780402|2020-10-29:0.0000007185,hCoV-19/Bermuda/205081298/2020|EPI_ISL_780407|2020-11-03:0.0000007185):0.0000007185,hCoV-19/Bermuda/205081288/2020|EPI_ISL_780403|2020-10-29:0.0000007185):0.0000348286,hCoV-19/Germany/SL-SU-20242379/2020|EPI_ISL_708015|2020-10-21:0.0002458438):0.0000007185):0.0000007185,(hCoV-19/Thailand/Chonburi-SQ-TB0062/2020|EPI_ISL_708808|2020-11-11:0.0002107910,hCoV-19/Sweden/21-20399/2020|EPI_ISL_1008422|2020-10-20:0.0000007185):0.0000348369):0.0000007185,hCoV-19/Slovenia/MB_7/2021|EPI_ISL_892365|2021-01-25:0.0003490483):0.0000348239,hCoV-19/BosniaandHerzegovina/VFS-UNSA-LMGFI029/2021|EPI_ISL_1016885|2021-02-05:0.0002093992):0.0000007185,((((hCoV-19/Switzerland/BE-ETHZ-370525/2020|EPI_ISL_694006|2020-11-19:0.0000348900,(hCoV-19/Tunisia/ADAGE-24776/2020|EPI_ISL_712065|2020-11-08:0.0000347648,hCoV-19/Germany/SH-ChVir20751/2020|EPI_ISL_729682|2020-11-19:0.0001040479):0.0001040785):0.0000007185,(hCoV-19/Tunisia/ADAGE-24779/2020|EPI_ISL_712066|2020-11-08:0.0001394455,hCoV-19/Tunisia/58412/2020|EPI_ISL_654018|2020-11-02:0.0001039400):0.0000007185):0.0000007185,hCoV-19/Tunisia/ADAGE-24763/2020|EPI_ISL_712064|2020-11-08:0.0000007185):0.0000348251,(hCoV-19/Ireland/WH-NVRL-78IRL73030/2020|EPI_ISL_752548|2020-11-22:0.0000007185,hCoV-19/Ireland/WW-NVRL-78IRL72781/2020|EPI_ISL_752557|2020-11-23:0.0000351382):0.0001741335):0.0000007185):0.0000007185,((hCoV-19/Iceland/5251/2020|EPI_ISL_828937|2020-10-20:0.0001046751,((((((hCoV-19/Austria/CeMM1358/2020|EPI_ISL_853903|2020-08-19:0.0000000000,hCoV-19/Hungary/UD-56284/2020|EPI_ISL_671424|2020-08-31:0.0000000000):0.0000000000,hCoV-19/Hungary/UD-57983/2020|EPI_ISL_671444|2020-09-02:0.0000000000):0.0000007185,(((hCoV-19/CzechRepublic/NRL_142/2020|EPI_ISL_960438|2020-12-29:0.0001040201,hCoV-19/Hungary/5319_1/2020|EPI_ISL_1039977|2020-10-31:0.0000348293):0.0000007185,(hCoV-19/Serbia/Backa_Palanka-733652711/2020|EPI_ISL_904005|2020-11-27:0.0000696220,hCoV-19/BosniaandHerzegovina/VFS-UNSA-LMGFI025/2021|EPI_ISL_1016822|2021-01-15:0.0001394633):0.0000348408):0.0000007185,((((hCoV-19/Slovenia/119993/2020|EPI_ISL_877424|2020-10-06:0.0000348583,hCoV-19/Slovenia/2020-V0-272813/2020|EPI_ISL_906127|2020-12-14:0.0001039918):0.0000348562,hCoV-19/Slovenia/2020-V0-273438/2020|EPI_ISL_877446|2020-12-15:0.0001040196):0.0000347957,hCoV-19/Slovakia/UKBA-406/2020|EPI_ISL_718254|2020-11-30:0.0001039733):0.0000007185,(hCoV-19/CzechRepublic/NRL-10288/2020|EPI_ISL_660557|2020-10-22:0.0002094460,((((hCoV-19/Slovakia/UKBA-407/2020|EPI_ISL_718255|2020-11-30:0.0000000000,hCoV-19/Slovakia/UKBA-611/2020|EPI_ISL_788988|2020-11-30:0.0000000000):0.0000007185,hCoV-19/Slovakia/UKBA-610/2020|EPI_ISL_788987|2020-11-30:0.0000007185):0.0000696335,hCoV-19/Slovakia/UKBA-601/2020|EPI_ISL_788979|2020-11-12:0.0000348438):0.0000349019,hCoV-19/Austria/MUW_1317980/2020|EPI_ISL_913094|2020-09-29:0.0000696192):0.0000348191):0.0000007185):0.0000007185):0.0000007185):0.0000007185,hCoV-19/Hungary/UD-56251/2020|EPI_ISL_671421|2020-08-31:0.0000007185):0.0000007185,((hCoV-19/CzechRepublic/NRL_148/2021|EPI_ISL_960408|2021-01-04:0.0002442400,hCoV-19/CzechRepublic/NRL_137-3/2021|EPI_ISL_960410|2021-01-04:0.0001742509):0.0000007185,(hCoV-19/Slovakia/UKBA-317/2020|EPI_ISL_583485|2020-09-16:0.0000007185,hCoV-19/Hungary/5156_16/2020|EPI_ISL_1039967|2020-10-29:0.0000007185):0.0000348288):0.0000007185):0.0000007185,(hCoV-19/Austria/CeMM1381/2020|EPI_ISL_853912|2020-08-31:0.0000348306,hCoV-19/SouthKorea/KDCA0369/2020|EPI_ISL_760153|2020-11-02:0.0000348284):0.0000007185):0.0000014741):0.0000348276,((hCoV-19/England/QEUH-99C2A0/2020|EPI_ISL_559791|2020-08-27:0.0000007185,hCoV-19/Tunisia/55319/2020|EPI_ISL_635060|2020-11-02:0.0000348230):0.0000007185,(((hCoV-19/Spain/AN-HUSC_144260139995/2020|EPI_ISL_981900|2020-12-10:0.0000348077,hCoV-19/Spain/AN-HUSC_144261520881/2020|EPI_ISL_981856|2020-12-01:0.0000007185):0.0000007185,(hCoV-19/Spain/AN-HUSC_144250346173/2020|EPI_ISL_981942|2020-12-20:0.0000348171,hCoV-19/Spain/AN-HUSC_144263843763/2020|EPI_ISL_981852|2020-12-01:0.0000692578):0.0000347911):0.0001394278,hCoV-19/Spain/AN-HUSC_144263676979/2020|EPI_ISL_981906|2020-12-14:0.0002095980):0.0000696315):0.0000696076):0.0000007185):0.0000007185,(((hCoV-19/Luxembourg/LNS4918054/2020|EPI_ISL_770991|2020-12-02:0.0000007185,hCoV-19/Luxembourg/LNS2632689/2020|EPI_ISL_740160|2020-12-12:0.0000348511):0.0000348335,((hCoV-19/Luxembourg/LNS1197749/2020|EPI_ISL_910376|2020-12-04:0.0000007185,hCoV-19/Luxembourg/LNS3718562/2020|EPI_ISL_740365|2020-11-23:0.0000248652):0.0000105702,hCoV-19/Luxembourg/LNS3736351/2020|EPI_ISL_740368|2020-11-22:0.0000354817):0.0000007185):0.0000348260,((hCoV-19/Austria/CeMM1558/2020|EPI_ISL_853967|2020-10-29:0.0000348264,hCoV-19/Serbia/Strpce-046651112/2020|EPI_ISL_904011|2020-12-11:0.0000348276):0.0000007185,hCoV-19/France/un-20122230635/2020|EPI_ISL_912903|2020-12-23:0.0000347468):0.0000348267):0.0000007185):0.0000007185,((((((((hCoV-19/Tunisia/61600/2020|EPI_ISL_707700|2020-11-23:0.0001039371,hCoV-19/Tunisia/11-MHT_9/2020|EPI_ISL_855560|2020-09-13:0.0000348445):0.0000692605,hCoV-19/Tunisia/1268/2021|EPI_ISL_794736|2021-01-06:0.0002444276):0.0000007185,((hCoV-19/Tunisia/1821/2021|EPI_ISL_803120|2021-01-07:0.0001039532,hCoV-19/Tunisia/23-MHT_14/2020|EPI_ISL_855557|2020-09-14:0.0000349729):0.0000007185,hCoV-19/Sweden/21-20406/2020|EPI_ISL_1008428|2020-11-12:0.0000348295):0.0000007185):0.0000007185,hCoV-19/Sweden/21-20408/2020|EPI_ISL_1008430|2020-11-09:0.0000007185):0.0000007185,hCoV-19/Sweden/21-20411/2020|EPI_ISL_1008433|2020-12-11:0.0000007185):0.0000007185,(hCoV-19/Tunisia/55308/2020|EPI_ISL_654019|2020-11-02:0.0001040890,hCoV-19/Tunisia/53873/2020|EPI_ISL_654020|2020-10-26:0.0000692899):0.0000007185):0.0000348308,(hCoV-19/Luxembourg/LNS9643652/2020|EPI_ISL_910450|2020-12-06:0.0000007185,(hCoV-19/Luxembourg/LNS3544292/2020|EPI_ISL_910505|2020-12-19:0.0000007185,hCoV-19/Luxembourg/LNS2434217/2020|EPI_ISL_910512|2020-12-20:0.0000369304):0.0000007185):0.0000355305):0.0000007185,((((hCoV-19/Iceland/4877/2020|EPI_ISL_828566|2020-10-29:0.0000232450,hCoV-19/Barbados/BRB50398/2020|EPI_ISL_977656|2020-12-30:0.0001918678):0.0000114038,hCoV-19/Luxembourg/LNS2924827/2020|EPI_ISL_740219|2020-10-21:0.0000716845):0.0000007185,hCoV-19/Luxembourg/LNS1956201/2020|EPI_ISL_740028|2020-08-03:0.0001740970):0.0000348223,(hCoV-19/Morocco/FMP-45/2020|EPI_ISL_775221|2020-12-15:0.0002099540,hCoV-19/Tunisia/55439/2020|EPI_ISL_635062|2020-11-02:0.0002099777):0.0000340457):0.0000007185):0.0000007185):0.0000007185,((hCoV-19/Ireland/WW-NVRL-AIIDV1271v1/2020|EPI_ISL_768757|2020-10-30:0.0001039372,(hCoV-19/Hungary/5098_23/2020|EPI_ISL_1039965|2020-10-27:0.0000692333,hCoV-19/Denmark/DCGC-8917/2020|EPI_ISL_625698|2020-11-02:0.0000716684):0.0000348962):0.0000007185,(((hCoV-19/Belgium/ULG-10628/2020|EPI_ISL_636607|2020-10-25:0.0001048970,hCoV-19/NewZealand/20CV0486/2020|EPI_ISL_622818|2020-10-21:0.0001039708):0.0000347986,hCoV-19/Germany/ST-MD559/2021|EPI_ISL_1034866|2021-01-26:0.0002095846):0.0000007185,((((hCoV-19/Norway/5379/2020|EPI_ISL_775452|2020-10-27:0.0000000000,hCoV-19/Norway/4897/2020|EPI_ISL_668425|2020-10-25:0.0000000000):0.0000000000,hCoV-19/Norway/4781/2020|EPI_ISL_668402|2020-10-15:0.0000000000):0.0000000000,hCoV-19/Norway/5377/2020|EPI_ISL_708070|2020-10-26:0.0000000000):0.0000007185,hCoV-19/Norway/5381/2020|EPI_ISL_775453|2020-10-28:0.0000007185):0.0000348252):0.0000007185):0.0000007185):0.0000007185,hCoV-19/Denmark/DCGC-8294/2020|EPI_ISL_617310|2020-10-26:0.0000007185):0.0000007185,(((hCoV-19/Mozambique/INS-K007913/2020|EPI_ISL_887428|2020-12-26:0.0001741720,hCoV-19/Mozambique/INS-K007900/2020|EPI_ISL_887474|2020-12-15:0.0000007185):0.0002442715,hCoV-19/Portugal/PT2919/2021|EPI_ISL_1023448|2021-02-01:0.0003685153):0.0000007185,(hCoV-19/Thailand/Bangkok-15401/2020|EPI_ISL_708817|2020-10-12:0.0000693188,(hCoV-19/Denmark/DCGC-7312/2020|EPI_ISL_619101|2020-10-12:0.0000693323,hCoV-19/Denmark/DCGC-4991/2020|EPI_ISL_622749|2020-09-14:0.0001395136):0.0000347904):0.0000007185):0.0000007185):0.0000007185,((((hCoV-19/Luxembourg/LNS8379999/2020|EPI_ISL_744731|2020-10-26:0.0000365437,hCoV-19/Singapore/1388/2020|EPI_ISL_645115|2020-10-29:0.0001039760):0.0000007185,(hCoV-19/Brazil/AP-IEC-177390/2020|EPI_ISL_918554|2020-12-16:0.0002443810,(hCoV-19/Finland/26LS12CA2/2020|EPI_ISL_759930|2020-10-26:0.0000007185,hCoV-19/Portugal/IGC_g173/2020|EPI_ISL_960713|2020-12-23:0.0001395548):0.0000348204):0.0000007185):0.0000007185,((((((hCoV-19/Austria/CeMM1491/2020|EPI_ISL_853986|2020-10-28:0.0000000000,hCoV-19/Austria/CeMM1504/2020|EPI_ISL_853997|2020-10-28:0.0000000000):0.0000000000,hCoV-19/Austria/CeMM1551/2020|EPI_ISL_854025|2020-10-28:0.0000000000):0.0000007185,hCoV-19/Austria/CeMM1503/2020|EPI_ISL_853996|2020-10-28:0.0000007185):0.0000348250,hCoV-19/NewZealand/20CV0464/2020|EPI_ISL_622772|2020-10-20:0.0000710855):0.0000007185,hCoV-19/Luxembourg/LNS5597194/2020|EPI_ISL_744259|2020-11-09:0.0000007185):0.0000348252,hCoV-19/Luxembourg/LNS0519497/2020|EPI_ISL_739795|2020-09-26:0.0000348269):0.0000007185):0.0000007185,((((hCoV-19/Cameroon/CV441/2020|EPI_ISL_845558|2020-11-17:0.0001740916,(hCoV-19/Finland/29MR9CG7_S105/2020|EPI_ISL_902855|2020-11-29:0.0000348135,(hCoV-19/Belgium/rega-10141372/2020|EPI_ISL_738425|2020-10-14:0.0000692577,hCoV-19/Belgium/rega-10121446/2020|EPI_ISL_738498|2020-10-12:0.0000692890):0.0000348269):0.0000007185):0.0000348190,hCoV-19/Finland/29MR9CB9_S106/2020|EPI_ISL_902852|2020-11-29:0.0000692765):0.0000007185,((hCoV-19/Luxembourg/LNS6966794/2020|EPI_ISL_910343|2020-12-03:0.0000715971,hCoV-19/Luxembourg/LNS6009012/2020|EPI_ISL_744336|2020-11-19:0.0000007185):0.0000007185,hCoV-19/Hungary/5298_7/2020|EPI_ISL_1039974|2020-10-30:0.0000348236):0.0000007185):0.0000007185,hCoV-19/Denmark/DCGC-11094/2020|EPI_ISL_670389|2020-11-02:0.0000007185):0.0000007185):0.0000007185):0.0000007185,((((((((((((((((((((((hCoV-19/France/ARA-67612/2020|EPI_ISL_692764|2020-09-04:0.0000000000,hCoV-19/Finland/29MR9CC9_S107/2020|EPI_ISL_902853|2020-11-29:0.0000000000):0.0000000000,hCoV-19/France/IDF_PSL_465/2020|EPI_ISL_1015191|2020-10-28:0.0000000000):0.0000000000,hCoV-19/Finland/4LS19F3/2020|EPI_ISL_755998|2020-08-08:0.0000000000):0.0000000000,hCoV-19/Italy/CAM-TIGEM-313/2020|EPI_ISL_776989|2020-09-10:0.0000000000):0.0000000000,hCoV-19/Finland/23LS3E11/2020|EPI_ISL_759775|2020-10-23:0.0000000000):0.0000000000,hCoV-19/Switzerland/un-UHB-42489700/2020|EPI_ISL_930878|2020-10-17:0.0000000000):0.0000000000,hCoV-19/Finland/1T9DF3_S156/2021|EPI_ISL_902767|2021-01-01:0.0000000000):0.0000000000,hCoV-19/Finland/21SS13C8/2020|EPI_ISL_757380|2020-09-21:0.0000000000):0.0000000000,hCoV-19/Italy/CAM-TIGEM-328/2020|EPI_ISL_776984|2020-09-10:0.0000000000):0.0000000000,hCoV-19/Finland/26LS8CE9/2020|EPI_ISL_759944|2020-10-26:0.0000000000):0.0000000000,hCoV-19/Finland/31J7DD5_S147/2020|EPI_ISL_902888|2020-12-31:0.0000000000):0.0000000000,hCoV-19/Finland/31J12DF1_S141/2020|EPI_ISL_902873|2020-12-31:0.0000000000):0.0000000000,hCoV-19/Finland/25LS6CE1/2020|EPI_ISL_759913|2020-10-25:0.0000000000):0.0000000000,hCoV-19/Italy/ABR-IZSGC-354034/2020|EPI_ISL_806798|2020-12-18:0.0000000000):0.0000000000,hCoV-19/Finland/25LS6CB7/2020|EPI_ISL_759912|2020-10-25:0.0000000000):0.0000000000,hCoV-19/Finland/25LS6CF3/2020|EPI_ISL_759914|2020-10-25:0.0000000000):0.0000000000,hCoV-19/Finland/29MR9CD9_S108/2020|EPI_ISL_902854|2020-11-29:0.0000000000):0.0000000000,hCoV-19/France/ARA-SC727/2020|EPI_ISL_779821|2020-11-16:0.0000000000):0.0000000000,hCoV-19/Denmark/DCGC-11370/2020|EPI_ISL_670870|2020-11-02:0.0000000000):0.0000000000,hCoV-19/Finland/S5D6/2020|EPI_ISL_737065|2020-09-10:0.0000000000):0.0000000000,hCoV-19/Finland/30J10DC6_S113/2020|EPI_ISL_902857|2020-12-30:0.0000000000):0.0000000000,hCoV-19/Denmark/DCGC-11017/2020|EPI_ISL_670346|2020-11-02:0.0000000000):0.0000007185):0.0000007185,hCoV-19/Denmark/DCGC-11506/2020|EPI_ISL_670963|2020-11-02:0.0000007185):0.0000007185,hCoV-19/Hungary/5316_13/2020|EPI_ISL_1039976|2020-10-31:0.0000348247):0.0000349756,hCoV-19/Tunisia/43-MHT_19/2020|EPI_ISL_855564|2020-09-15:0.0001042722):0.0000342304,hCoV-19/Finland/HEL-11-29/2021|EPI_ISL_995889|2021-01-12:0.0000016265):0.0001999261,hCoV-19/env/Liechtenstein/CeMM3292/2021|EPI_ISL_1008285|2021-01-13:0.0000698300):0.0001508848,hCoV-19/Nigeria/OY175-CV51/2020|EPI_ISL_487104|2020-05-03:0.0000707611):0.0000348426,((((hCoV-19/HongKong/HKPU-05335/2020|EPI_ISL_1019658|2020-11-02:0.0001742997,((hCoV-19/Malaysia/UNIMAS-15723/2020|EPI_ISL_718169|2020-10-28:0.0000007185,hCoV-19/Malaysia/UNIMAS-15729/2020|EPI_ISL_718170|2020-10-28:0.0000007185):0.0001584088,(hCoV-19/Indonesia/JB-EIJK124/2021|EPI_ISL_888999|2021-01-04:0.0002253215,hCoV-19/Indonesia/JB-EIJK71/2020|EPI_ISL_888987|2020-11-12:0.0001232146):0.0001398584):0.0001199024):0.0000007185,((hCoV-19/Singapore/1441/2020|EPI_ISL_693330|2020-11-30:0.0000348619,hCoV-19/Singapore/1442/2020|EPI_ISL_693331|2020-11-29:0.0000007185):0.0001744568,hCoV-19/HongKong/HKPU-08261/2020|EPI_ISL_1020248|2020-12-22:0.0001397205):0.0000347419):0.0000007185,(hCoV-19/Singapore/1419/2020|EPI_ISL_693307|2020-11-19:0.0000007185,hCoV-19/Singapore/1421/2020|EPI_ISL_693309|2020-11-19:0.0000007185):0.0003139416):0.0000702274,hCoV-19/NewZealand/20CV0480/2020|EPI_ISL_622815|2020-10-22:0.0003148263):0.0000339003):0.0000007185,((hCoV-19/Egypt/CCHE57357-P-14/2020|EPI_ISL_812853|2020-06-11:0.0001742409,hCoV-19/Egypt/CPHL-NRC-3/2020|EPI_ISL_794600|2020-04-05:0.0001790574):0.0000007185,hCoV-19/Egypt/NRC-03/2020|EPI_ISL_430819|2020-03-18:0.0000007185):0.0000348398):0.0000007185):0.0000007185):0.0000007185,(hCoV-19/SaudiArabia/627/2020|EPI_ISL_490008|2020-02-23:0.0000348392,hCoV-19/Pakistan/JRCGR-KHI13/2020|EPI_ISL_779284|2020-08-10:0.0001039949):0.0000007185):0.0000007185,(((hCoV-19/Egypt/MASRI-014/2020|EPI_ISL_482765|2020-04-30:0.0000695016,hCoV-19/Jordan/AM-ALSR-2586/2020|EPI_ISL_635782|2020-07-04:0.0001039819):0.0001040437,hCoV-19/Indonesia/BT-SHSIU-01-4241/2020|EPI_ISL_933575|2020-10-23:0.0000363762):0.0000007185,(hCoV-19/Nigeria/BO-CV327/2020|EPI_ISL_729996|2020-04-24:0.0001060109,hCoV-19/Indonesia/KI-NIHRD-PME5182/2020|EPI_ISL_791983|2020-08-11:0.0001742091):0.0000007185):0.0000007185):0.0000007185,hCoV-19/Nigeria/OS-CV287/2020|EPI_ISL_729968|2020-06-27:0.0000348383):0.0000007185,hCoV-19/Indonesia/JB-EIJK123/2021|EPI_ISL_888998|2021-01-04:0.0006296779):0.0000348289,((hCoV-19/UnitedArabEmirates/3794/2020|EPI_ISL_859848|2020-11-16:0.0002453852,hCoV-19/Egypt/CUNCI-HGC11I005/2021|EPI_ISL_862787|2021-01-03:0.0003161865):0.0000336555,(hCoV-19/Egypt/CUNCI-HGC12I001/2021|EPI_ISL_890195|2021-01-09:0.0000349153,hCoV-19/Egypt/CUNCI-HGC12I002/2021|EPI_ISL_907114|2021-01-03:0.0000007185):0.0001049051):0.0000696856):0.0000007185,(((hCoV-19/Egypt/CUNCI-HGC9I007/2020|EPI_ISL_857325|2020-12-25:0.0002094256,hCoV-19/Egypt/CUNCI-HGC11I035/2021|EPI_ISL_862804|2021-01-03:0.0002275256):0.0002265759,hCoV-19/Egypt/CUNCI-HGC6I029/2020|EPI_ISL_477161|2020-06-02:0.0001036616):0.0000014470,hCoV-19/Egypt/CUNCI-HGC7I01/2020|EPI_ISL_529141|2020-07-19:0.0001741879):0.0000007185):0.0000007185):0.0000007185,(hCoV-19/Nigeria/KW017-CV24/2020|EPI_ISL_455362|2020-04-10:0.0000347955,((hCoV-19/UnitedArabEmirates/1445/2020|EPI_ISL_859577|2020-08-31:0.0002802100,hCoV-19/Egypt/CUNCI-HGC11I032/2021|EPI_ISL_862801|2021-01-03:0.0000356292):0.0000338133,hCoV-19/Belarus/ChVir21890/2020|EPI_ISL_861458|2020-10-23:0.0001395123):0.0000007185):0.0000007185):0.0000007185,hCoV-19/Egypt/CUNCI-HGC7I030/2020|EPI_ISL_529144|2020-07-19:0.0000007185):0.0000007185,(hCoV-19/Belarus/MI-RII-MH11337S/2020|EPI_ISL_754229|2020-04-24:0.0001063988,hCoV-19/Egypt/C-CU001a-S1/2020|EPI_ISL_529031|2020-05-19:0.0001741586):0.0000007185):0.0000007185,hCoV-19/Egypt/CUNCI-HGC7I029/2020|EPI_ISL_529143|2020-07-19:0.0000007185):0.0000007185,((hCoV-19/Egypt/MASRI-022/2020|EPI_ISL_482768|2020-05-13:0.0001744084,hCoV-19/Tunisia/MHT_1/2020|EPI_ISL_458285|2020-03-21:0.0000007185):0.0000347903,(hCoV-19/Ghana/WACCBIP-GS145/2021|EPI_ISL_944656|2021-01-10:0.0000007185,hCoV-19/Ghana/WACCBIP-GS146/2021|EPI_ISL_944657|2021-01-10:0.0000007185):0.0006331747):0.0000007185):0.0000007185,hCoV-19/Egypt/MASRI-020/2020|EPI_ISL_483037|2020-05-13:0.0002817929):0.0000346643,((((((((((((((((((((((((((((((Rwanda/AY81332/2021|AY81332|2021-01-04:0.0000740146,hCoV-19/Mozambique/INS-K008128/2021|EPI_ISL_964934|2021-01-16:0.0002450297):0.0000007185,hCoV-19/SouthAfrica/KRISP-K007627/2020|EPI_ISL_825132|2020-12-18:0.0000700214):0.0000007185,hCoV-19/SouthAfrica/VIDA-KRISP-V001016/2020|EPI_ISL_940885|2020-12-31:0.0001738817):0.0000347338,(hCoV-19/SouthAfrica/KRISP-EC-K005359/2020|EPI_ISL_678640|2020-11-12:0.0000347528,(hCoV-19/SouthAfrica/KRISP-EC-K005361/2020|EPI_ISL_678642|2020-11-11:0.0001043912,((hCoV-19/SouthAfrica/UFS-VIRO-NGS-136/2020|EPI_ISL_912501|2020-12-14:0.0001177069,hCoV-19/SouthAfrica/UFS-VIRO-NGS-76/2020|EPI_ISL_912471|2020-12-04:0.0000357402):0.0001095734,hCoV-19/SouthAfrica/KRISP-K008238/2021|EPI_ISL_944161|2021-01-05:0.0000699198):0.0000007185):0.0000007185):0.0000007185):0.0000347304,(((((hCoV-19/SouthAfrica/KRISP-K007785/2021|EPI_ISL_860560|2021-01-02:0.0000018252,hCoV-19/SouthAfrica/KRISP-K007765/2020|EPI_ISL_825464|2020-12-16:0.0000698609):0.0000698892,hCoV-19/SouthAfrica/KRISP-K007846/2020|EPI_ISL_860612|2020-12-18:0.0000346511):0.0000014470,(hCoV-19/SouthAfrica/KRISP-K007859/2020|EPI_ISL_860622|2020-12-24:0.0000346747,hCoV-19/SouthAfrica/KRISP-K007752/2020|EPI_ISL_825467|2020-12-15:0.0001749085):0.0000007185):0.0000346643,hCoV-19/SouthAfrica/KRISP-EC-K005349/2020|EPI_ISL_678633|2020-11-11:0.0001748486):0.0000007185,((hCoV-19/Botswana/CV1201783/2021|EPI_ISL_935045|2021-01-15:0.0000743017,((hCoV-19/Botswana/1217-IN1660/2020|EPI_ISL_770471|2020-12-17:0.0000007185,(hCoV-19/Botswana/1217-IN1699/2020|EPI_ISL_770472|2020-12-17:0.0000347922,(hCoV-19/Botswana/CV1605828/2020|EPI_ISL_770473|2020-12-23:0.0000347921,hCoV-19/Botswana/CV1615722/2020|EPI_ISL_770474|2020-12-18:0.0000347935):0.0000007185):0.0000007185):0.0000007185,hCoV-19/Botswana/1223-IN1490/2020|EPI_ISL_770475|2020-12-23:0.0000348018):0.0000007185):0.0000347099,hCoV-19/SouthAfrica/UFS-VIRO-NGS-130/2020|EPI_ISL_912491|2020-12-31:0.0001776283):0.0000346596):0.0000007185):0.0000007185,(((((((((((hCoV-19/SouthAfrica/NHLS-UCT-GS-3560-KRISP/2020|EPI_ISL_696453|2020-11-20:0.0000700446,(hCoV-19/SouthAfrica/NHLS-UCT-GS-7191/2020|EPI_ISL_960105|2020-12-01:0.0000700956,hCoV-19/SouthAfrica/Tygerberg-458/2020|EPI_ISL_745184|2020-12-07:0.0001999345):0.0000798815):0.0000014470,hCoV-19/SouthAfrica/KRISP-K007732/2020|EPI_ISL_825454|2020-12-15:0.0001045761):0.0000007185,hCoV-19/SouthAfrica/KRISP-BH02956605/2020|EPI_ISL_736933|2020-11-25:0.0000697529):0.0000007185,hCoV-19/SouthAfrica/KRISP-K006879/2020|EPI_ISL_825126|2020-11-24:0.0001743459):0.0000348585,hCoV-19/SouthAfrica/KRISP-K008199/2021|EPI_ISL_944145|2021-01-04:0.0002107408):0.0000695721,hCoV-19/SouthAfrica/KRISP-MDSH920854/2020|EPI_ISL_736930|2020-12-06:0.0003837933):0.0001039446,((((((hCoV-19/SouthAfrica/NHLS-UCT-GS-1393-KRISP/2020|EPI_ISL_696489|2020-11-20:0.0000007185,hCoV-19/SouthAfrica/NHLS-UCT-GS-1341/2020|EPI_ISL_960115|2020-11-05:0.0000007185):0.0000341081,(hCoV-19/SouthAfrica/VIDA-KRISP-V001019/2020|EPI_ISL_940877|2020-11-12:0.0000341550,hCoV-19/SouthAfrica/VIDA-KRISP-K008107/2021|EPI_ISL_940889|2021-01-14:0.0001373769):0.0000339190):0.0000007185,((((hCoV-19/Canada/NS-NML-5181/2020|EPI_ISL_960225|2020-12-25:0.0000690471,hCoV-19/Israel/CVL-1901/2020|EPI_ISL_944225|2020-12-31:0.0000692579):0.0001024877,(hCoV-19/SouthAfrica/KRISP-K007867/2020|EPI_ISL_860628|2020-12-18:0.0000341128,hCoV-19/SouthAfrica/KRISP-K008202/2021|EPI_ISL_944147|2021-01-05:0.0002419089):0.0000007185):0.0000007185,hCoV-19/SouthAfrica/KRISP-K008213/2021|EPI_ISL_944124|2021-01-04:0.0002822305):0.0000338857,hCoV-19/SouthAfrica/KRISP-K006850/2020|EPI_ISL_825114|2020-11-24:0.0000684227):0.0000007185):0.0000007185,hCoV-19/SouthAfrica/KRISP-K006827/2020|EPI_ISL_825103|2020-11-20:0.0001374096):0.0000342197,((hCoV-19/SouthAfrica/KRISP-EC-K005337/2020|EPI_ISL_678569|2020-11-12:0.0001045196,hCoV-19/SouthAfrica/UFS-VIRO-NGS-141/2020|EPI_ISL_912458|2020-12-29:0.0002953370):0.0000007185,(hCoV-19/SouthAfrica/KRISP-K007845/2020|EPI_ISL_860611|2020-12-17:0.0000693590,hCoV-19/SouthAfrica/KRISP-K007750/2020|EPI_ISL_825469|2020-12-15:0.0000693704):0.0000007185):0.0000007185):0.0000007185,((hCoV-19/SouthAfrica/KRISP-K006826/2020|EPI_ISL_825102|2020-11-20:0.0000007185,hCoV-19/SouthAfrica/KRISP-WC-SA04352338/2020|EPI_ISL_736982|2020-11-24:0.0000007185):0.0000343777,(hCoV-19/SouthAfrica/KRISP-K006880/2020|EPI_ISL_825127|2020-11-24:0.0001038265,hCoV-19/SouthAfrica/KRISP-K008214/2021|EPI_ISL_944127|2021-01-04:0.0002099414):0.0000007185):0.0001384927):0.0000344598):0.0000014764,((hCoV-19/Mozambique/INS-K008126/2021|EPI_ISL_964924|2021-01-08:0.0000007185,hCoV-19/Mozambique/INS-K008157/2021|EPI_ISL_964933|2021-01-14:0.0000346733):0.0000007185,hCoV-19/Mozambique/INS-K008145/2021|EPI_ISL_964930|2021-01-15:0.0000007185):0.0001387116):0.0000007185,(((((hCoV-19/SouthAfrica/NHLS-UCT-GS-7010-KRISP/2020|EPI_ISL_696465|2020-11-18:0.0000007185,hCoV-19/SouthAfrica/NHLS-UCT-GS-1367/2020|EPI_ISL_700430|2020-11-12:0.0000346719):0.0000007185,hCoV-19/SouthAfrica/NHLS-UCT-GS-1317/2020|EPI_ISL_960123|2020-11-02:0.0000346753):0.0000346681,(hCoV-19/SouthAfrica/KRISP-K004644/2020|EPI_ISL_660659|2020-11-02:0.0000007185,hCoV-19/Ghana/NMIMR-TRA-201/2021|EPI_ISL_1018085|2021-01-14:0.0001037219):0.0000347452):0.0000007185,(hCoV-19/SouthAfrica/KRISP-K007831/2020|EPI_ISL_860599|2020-12-21:0.0001044287,((hCoV-19/SouthAfrica/KRISP-EC-K005339/2020|EPI_ISL_678625|2020-11-11:0.0000007185,(hCoV-19/SouthAfrica/KRISP-EC-K005360/2020|EPI_ISL_678641|2020-11-12:0.0000007185,hCoV-19/SouthAfrica/NHLS-UCT-GS-7091/2020|EPI_ISL_960113|2020-11-28:0.0001055987):0.0000007185):0.0000007185,(hCoV-19/SouthAfrica/Tygerberg-436/2020|EPI_ISL_745173|2020-12-07:0.0000348087,hCoV-19/SouthAfrica/Tygerberg-437/2020|EPI_ISL_745174|2020-12-07:0.0000701027):0.0000347994):0.0000347466):0.0000007185):0.0000007185,((((hCoV-19/SouthAfrica/KRISP-K007828/2020|EPI_ISL_860596|2020-12-20:0.0000346786,hCoV-19/SouthAfrica/KRISP-K007755/2020|EPI_ISL_825465|2020-12-15:0.0001043783):0.0000007185,(hCoV-19/SouthAfrica/KRISP-DG01842477/2020|EPI_ISL_736948|2020-11-25:0.0000007185,hCoV-19/SouthAfrica/KRISP-DG01843115/2020|EPI_ISL_736950|2020-11-26:0.0000007185):0.0000347961):0.0000007185,hCoV-19/SouthAfrica/KRISP-EG00467095/2020|EPI_ISL_736954|2020-11-25:0.0000007185):0.0000347472,(hCoV-19/SouthAfrica/KRISP-EC-MDSH920954/2020|EPI_ISL_736969|2020-12-01:0.0001393633,hCoV-19/SouthAfrica/KRISP-EC-MDSH925081/2020|EPI_ISL_736978|2020-12-07:0.0000694367):0.0000345850):0.0000007185):0.0000007185):0.0000007185,(hCoV-19/SouthAfrica/KRISP-EC-K005321/2020|EPI_ISL_678570|2020-11-15:0.0000007185,hCoV-19/SouthAfrica/KRISP-K004312/2020|EPI_ISL_660190|2020-10-23:0.0000007185):0.0000007185):0.0000007185,(((((hCoV-19/SouthAfrica/KRISP-K007134/2020|EPI_ISL_825129|2020-11-25:0.0000007185,hCoV-19/SouthAfrica/KRISP-EG00467189/2020|EPI_ISL_736955|2020-11-25:0.0000348226):0.0000342670,hCoV-19/SouthAfrica/KRISP-K007866/2020|EPI_ISL_860627|2020-12-18:0.0000701579):0.0000696707,(((hCoV-19/SouthAfrica/KRISP-K007629/2020|EPI_ISL_825134|2020-12-18:0.0001395930,hCoV-19/SouthAfrica/KRISP-K007792/2020|EPI_ISL_860566|2020-12-26:0.0001043631):0.0000007185,(hCoV-19/Ghana/WACCBIP-GS73/2021|EPI_ISL_944664|2021-01-06:0.0000007185,hCoV-19/SouthAfrica/KRISP-K007830/2020|EPI_ISL_860598|2020-12-21:0.0000347898):0.0000007185):0.0000007185,((((hCoV-19/Mozambique/INS-K007918/2020|EPI_ISL_887440|2020-12-27:0.0000347927,(hCoV-19/SouthAfrica/KRISP-K007737/2020|EPI_ISL_825474|2020-12-14:0.0000348372,hCoV-19/SouthAfrica/KRISP-K007720/2020|EPI_ISL_825476|2020-12-15:0.0000007185):0.0000347932):0.0000007185,(hCoV-19/SouthAfrica/KRISP-K007840/2020|EPI_ISL_860607|2020-12-24:0.0000348300,(hCoV-19/SouthAfrica/KRISP-K007841/2020|EPI_ISL_860608|2020-12-25:0.0000347952,hCoV-19/SouthAfrica/KRISP-K007805/2021|EPI_ISL_860578|2021-01-02:0.0000007185):0.0000347938):0.0000007185):0.0000007185,hCoV-19/SouthAfrica/KRISP-K007837/2020|EPI_ISL_860605|2020-12-25:0.0000698976):0.0000007185,hCoV-19/SouthAfrica/KRISP-K007742/2020|EPI_ISL_825473|2020-12-14:0.0000347925):0.0000347767):0.0000007185):0.0000347451,(hCoV-19/SouthAfrica/KRISP-K007820/2021|EPI_ISL_860589|2021-01-02:0.0002484126,(hCoV-19/SouthAfrica/KRISP-K007751/2020|EPI_ISL_825470|2020-12-15:0.0000007185,hCoV-19/SouthAfrica/KRISP-K007766/2020|EPI_ISL_825471|2020-12-15:0.0000348485):0.0000698916):0.0000007185):0.0000694556,((((((((((hCoV-19/Mozambique/INS-K007911/2020|EPI_ISL_887439|2020-12-26:0.0000007185,hCoV-19/Mozambique/INS-K007936/2020|EPI_ISL_887446|2020-12-23:0.0000007185):0.0000346808,(hCoV-19/Mozambique/INS-K007927/2020|EPI_ISL_887443|2020-12-26:0.0000007185,(hCoV-19/Mozambique/INS-K008133/2021|EPI_ISL_964937|2021-01-16:0.0000007185,hCoV-19/Portugal/PT2924/2021|EPI_ISL_1023468|2021-01-04:0.0000347150):0.0000007185):0.0000007185):0.0000007185,hCoV-19/NewZealand/21CV0124/2021|EPI_ISL_1016874|2021-01-18:0.0001399826):0.0000007185,hCoV-19/Mozambique/INS-K007976/2021|EPI_ISL_887448|2021-01-07:0.0001045429):0.0000007185,hCoV-19/Switzerland/GE-32953303/2021|EPI_ISL_897713|2021-01-13:0.0000347582):0.0000694402,((hCoV-19/SouthAfrica/UFS-VIRO-NGS-164/2020|EPI_ISL_949634|2020-12-22:0.0001499781,hCoV-19/Spain/GA-CHUVI-19118872/2020|EPI_ISL_848199|2020-12-24:0.0000699278):0.0000007185,(hCoV-19/SouthAfrica/VIDA-KRISP-K008043/2021|EPI_ISL_940852|2021-01-07:0.0000708311,hCoV-19/SouthAfrica/VIDA-KRISP-K008026/2020|EPI_ISL_940880|2020-12-16:0.0001040569):0.0000007185):0.0000347372):0.0000007185,((hCoV-19/Mozambique/INS-K007999/2021|EPI_ISL_887454|2021-01-07:0.0002100709,hCoV-19/SouthAfrica/UFS-VIRO-NGS-140/2020|EPI_ISL_912459|2020-12-15:0.0000741388):0.0000007185,((hCoV-19/Australia/QLD1487/2020|EPI_ISL_944737|2020-12-29:0.0000007185,hCoV-19/Australia/QLD1520/2020|EPI_ISL_968081|2020-12-29:0.0000007185):0.0000347566,hCoV-19/SouthAfrica/VIDA-KRISP-K008064/2021|EPI_ISL_940888|2021-01-14:0.0000349204):0.0000347558):0.0000007185):0.0000014738,hCoV-19/Austria/CeMM3094/2021|EPI_ISL_934671|2021-01-15:0.0000703474):0.0000347372,hCoV-19/SouthAfrica/NHLS-UCT-GS-7352/2020|EPI_ISL_960098|2020-12-02:0.0000350582):0.0000016933,hCoV-19/Ireland/D-NVRL-21IRL12824/2021|EPI_ISL_888830|2021-01-13:0.0000700804):0.0000347305):0.0000007185):0.0000007185):0.0000007185,(((((hCoV-19/SouthAfrica/NHLS-UCT-GS-1392-KRISP/2020|EPI_ISL_696460|2020-11-20:0.0000007185,((hCoV-19/SouthAfrica/NHLS-UCT-GS-7017-KRISP/2020|EPI_ISL_696482|2020-11-20:0.0001036439,(hCoV-19/SouthAfrica/NHLS-UCT-GS-1312/2020|EPI_ISL_700500|2020-11-02:0.0000348639,hCoV-19/SouthAfrica/KRISP-K008189/2020|EPI_ISL_944126|2020-12-31:0.0001405797):0.0000342541):0.0000007185,hCoV-19/SouthAfrica/NHLS-UCT-GS-1387/2020|EPI_ISL_700420|2020-11-12:0.0000007185):0.0000007185):0.0000007185,hCoV-19/SouthAfrica/NHLS-UCT-GS-7021-KRISP/2020|EPI_ISL_696479|2020-11-20:0.0000693616):0.0000007185,((hCoV-19/SouthAfrica/NHLS-UCT-GS-1381/2020|EPI_ISL_700436|2020-11-13:0.0000007185,hCoV-19/Sweden/20-13194/2020|EPI_ISL_766709|2020-12-24:0.0000689292):0.0000007185,hCoV-19/SouthAfrica/KRISP-K004599/2020|EPI_ISL_660629|2020-11-06:0.0000007185):0.0000007185):0.0000340480,(((((((((hCoV-19/Zambia/ZMB-69443/2020|EPI_ISL_977259|2020-12-18:0.0000716433,(((hCoV-19/Zambia/ZMB-69394/2020|EPI_ISL_977286|2020-12-18:0.0000007185,hCoV-19/Zambia/ZMB-69167/2020|EPI_ISL_977337|2020-12-16:0.0000007185):0.0000007185,hCoV-19/England/210121130/2021|EPI_ISL_804259|2021-01-05:0.0000007185):0.0000340898,(hCoV-19/Zambia/ZMB-79195/2021|EPI_ISL_977350|2021-01-18:0.0000688303,hCoV-19/Zambia/ZMB-V65182/2020|EPI_ISL_977353|2020-12-01:0.0000341023):0.0000007185):0.0000341100):0.0000340983,hCoV-19/DRC/827/2021|EPI_ISL_965123|2021-01-22:0.0000698317):0.0000007185,((hCoV-19/Zambia/ZMB-V65185/2020|EPI_ISL_977354|2020-12-01:0.0000007185,((hCoV-19/Mayotte/IPP03134/2021|EPI_ISL_1013321|2021-01-28:0.0000007185,hCoV-19/Mayotte/IPP03151/2021|EPI_ISL_1013331|2021-01-29:0.0000007185):0.0000007185,hCoV-19/Kenya/C81462/2021|EPI_ISL_969018|2021-01-28:0.0000710546):0.0000340889):0.0000007185,(hCoV-19/NewZealand/21MV0057/2021|EPI_ISL_1016872|2021-02-07:0.0000007185,hCoV-19/NewZealand/21MV0056/2021|EPI_ISL_1016873|2021-02-05:0.0000007185):0.0001381626):0.0000340896):0.0000007185,((((hCoV-19/Zambia/ZMB-76795/2021|EPI_ISL_977278|2021-01-11:0.0000007185,hCoV-19/Zambia/ZMB-78799/2021|EPI_ISL_977349|2021-01-14:0.0000688248):0.0000007185,(((((((((hCoV-19/Zambia/ZMB-70198/2020|EPI_ISL_977289|2020-12-22:0.0000007185,hCoV-19/Zambia/ZMB-79230/2021|EPI_ISL_977334|2021-01-18:0.0000340914):0.0000340951,(hCoV-19/Zambia/ZMB-70145/2020|EPI_ISL_977290|2020-12-21:0.0000007185,hCoV-19/Zambia/ZMB-70146/2020|EPI_ISL_977342|2020-12-21:0.0000007185):0.0000340969):0.0000007185,hCoV-19/Zambia/ZMB-69571/2020|EPI_ISL_977339|2020-12-18:0.0000007185):0.0000007185,hCoV-19/Zambia/ZMB-69104/2020|EPI_ISL_977336|2020-12-14:0.0000007185):0.0000007185,hCoV-19/Zambia/ZMB-78403/2021|EPI_ISL_977348|2021-01-14:0.0000007185):0.0000007185,hCoV-19/Zambia/ZMB-69573/2020|EPI_ISL_977340|2020-12-18:0.0000007185):0.0000007185,hCoV-19/Zambia/ZMB-V65109/2020|EPI_ISL_977352|2020-12-01:0.0001381311):0.0000340953,(hCoV-19/Zambia/ZMB-70170/2020|EPI_ISL_977291|2020-12-21:0.0000706376,hCoV-19/Zambia/ZMB-69491/2020|EPI_ISL_977338|2020-12-18:0.0000007185):0.0000690759):0.0000007185,hCoV-19/Zambia/ZMB-70296/2020|EPI_ISL_977345|2020-12-23:0.0000340951):0.0000007185):0.0000007185,(hCoV-19/Zambia/ZMB-70014/2020|EPI_ISL_977288|2020-12-21:0.0000007185,(hCoV-19/Zambia/ZMB-76787/2021|EPI_ISL_977292|2021-01-11:0.0000007185,hCoV-19/Zambia/ZMB-76786/2021|EPI_ISL_977346|2021-01-11:0.0000007185):0.0000340957):0.0000007185):0.0000007185,(hCoV-19/Denmark/DCGC-44191/2021|EPI_ISL_1024569|2021-02-01:0.0000688175,(hCoV-19/Zambia/ZMB-70150/2020|EPI_ISL_977343|2020-12-21:0.0000007185,hCoV-19/Zambia/ZMB-79223/2021|EPI_ISL_977351|2021-01-18:0.0001030035):0.0000340982):0.0000007185):0.0000007185):0.0000007185,(hCoV-19/Zambia/ZMB-70230/2020|EPI_ISL_977344|2020-12-22:0.0000007185,hCoV-19/Turkey/HSGM-2448/2021|EPI_ISL_1020482|2021-01-29:0.0000340924):0.0000689516):0.0000007185,hCoV-19/SouthKorea/KDCA1324/2021|EPI_ISL_1007657|2021-01-17:0.0001030372):0.0000007185,hCoV-19/Zambia/ZMB-70006/2020|EPI_ISL_977287|2020-12-22:0.0000007185):0.0001378566,hCoV-19/Switzerland/BS-UHB-11011756/2020|EPI_ISL_910325|2020-12-21:0.0001381354):0.0000007185,(((hCoV-19/SouthAfrica/KRISP-K006857/2020|EPI_ISL_825117|2020-11-24:0.0000340856,hCoV-19/SouthAfrica/VIDA-KRISP-V001011/2020|EPI_ISL_940858|2020-12-09:0.0001382600):0.0000007185,(((((((((((hCoV-19/Mozambique/INS-K007986/2021|EPI_ISL_887433|2021-01-07:0.0000725383,hCoV-19/Mozambique/INS-K007985/2021|EPI_ISL_887452|2021-01-07:0.0000342948):0.0000007185,hCoV-19/Mozambique/INS-K007988/2021|EPI_ISL_887453|2021-01-07:0.0000007185):0.0000007185,hCoV-19/Mozambique/INS-K007984/2021|EPI_ISL_887451|2021-01-07:0.0001389659):0.0001035764,hCoV-19/SouthAfrica/KRISP-K007740/2020|EPI_ISL_825481|2020-12-14:0.0000342909):0.0000007185,hCoV-19/SouthAfrica/KRISP-K007721/2020|EPI_ISL_825455|2020-12-15:0.0000342911):0.0000007185,hCoV-19/SouthAfrica/KRISP-K007725/2020|EPI_ISL_825450|2020-12-15:0.0000342038):0.0000007185,hCoV-19/SouthAfrica/KRISP-BH02956385/2020|EPI_ISL_736932|2020-11-25:0.0000340736):0.0000007185,hCoV-19/Mozambique/INS-K008131/2021|EPI_ISL_964922|2021-01-16:0.0000689121):0.0001029321,(hCoV-19/SouthAfrica/Tygerberg-400/2020|EPI_ISL_745159|2020-12-04:0.0000341223,hCoV-19/SouthAfrica/Tygerberg-410/2020|EPI_ISL_745125|2020-12-05:0.0000348687):0.0000341291):0.0000007185,hCoV-19/SouthAfrica/KRISP-EC-MDSH924825/2020|EPI_ISL_736972|2020-12-10:0.0000342686):0.0000340818,hCoV-19/SouthAfrica/N00347/2020|EPI_ISL_712079|2020-10-28:0.0000350205):0.0000007185):0.0000007185,(hCoV-19/SouthAfrica/KRISP-K004615/2020|EPI_ISL_660637|2020-11-03:0.0000007185,hCoV-19/SouthAfrica/KRISP-K007744/2020|EPI_ISL_825484|2020-12-14:0.0000342478):0.0000007185):0.0000007185):0.0000007185):0.0000343224,(((((((((hCoV-19/SouthAfrica/NHLS-UCT-GS-7050-KRISP/2020|EPI_ISL_696498|2020-11-24:0.0000708848,hCoV-19/SouthAfrica/NHLS-UCT-GS-7062-KRISP/2020|EPI_ISL_696513|2020-11-24:0.0001761775):0.0000339369,(hCoV-19/SouthAfrica/KRISP-EC-K005350/2020|EPI_ISL_678566|2020-11-12:0.0002140312,hCoV-19/SouthAfrica/KRISP-K007746/2020|EPI_ISL_825487|2020-12-14:0.0000699557):0.0000348457):0.0000007185,((hCoV-19/SouthAfrica/UFS-VIRO-NGS-88/2020|EPI_ISL_912476|2020-11-25:0.0000356327,hCoV-19/SouthAfrica/NHLS-UCT-GS-1337/2020|EPI_ISL_960116|2020-11-05:0.0000007185):0.0000007185,hCoV-19/SouthAfrica/KRISP-EC-MDSH925079/2020|EPI_ISL_736977|2020-12-09:0.0000698849):0.0000007185):0.0000007185,(hCoV-19/SouthAfrica/NHLS-UCT-GS-1330/2020|EPI_ISL_700422|2020-11-04:0.0000698734,hCoV-19/SouthAfrica/KRISP-EC-K006875/2020|EPI_ISL_736963|2020-11-19:0.0001044716):0.0000007185):0.0000007185,hCoV-19/SouthAfrica/KRISP-K008203/2021|EPI_ISL_944132|2021-01-05:0.0000347670):0.0000007185,(hCoV-19/SouthAfrica/NHLS-UCT-GS-1369/2020|EPI_ISL_700429|2020-11-12:0.0000347734,(hCoV-19/SouthAfrica/KRISP-K006863/2020|EPI_ISL_825120|2020-11-24:0.0001030242,hCoV-19/SouthAfrica/KRISP-K008233/2021|EPI_ISL_944158|2021-01-04:0.0001389180):0.0000342787):0.0000007185):0.0000343094,(hCoV-19/SouthAfrica/NHLS-UCT-GS-0644/2020|EPI_ISL_700451|2020-10-20:0.0000007185,hCoV-19/SouthAfrica/NHLS-UCT-GS-0645/2020|EPI_ISL_700452|2020-10-20:0.0000007185):0.0001037230):0.0000007185,((((hCoV-19/SouthAfrica/KRISP-K006808/2020|EPI_ISL_825096|2020-11-19:0.0001036997,hCoV-19/SouthAfrica/KRISP-K006809/2020|EPI_ISL_825097|2020-11-19:0.0000348000):0.0000694904,(hCoV-19/SouthAfrica/KRISP-K008261/2021|EPI_ISL_944169|2021-01-04:0.0000700174,hCoV-19/SouthAfrica/KRISP-EC-MDSH925045/2020|EPI_ISL_736974|2020-12-09:0.0000694830):0.0000007185):0.0000007185,(hCoV-19/SouthAfrica/KRISP-EC-K005345/2020|EPI_ISL_678629|2020-11-13:0.0000694703,hCoV-19/SouthAfrica/KRISP-EC-MDSH925012/2020|EPI_ISL_736973|2020-12-09:0.0000695408):0.0000007185):0.0000007185,((hCoV-19/SouthAfrica/KRISP-K008211/2021|EPI_ISL_944133|2021-01-02:0.0000347635,(hCoV-19/SouthAfrica/KRISP-K008207/2020|EPI_ISL_944149|2020-12-31:0.0000007185,hCoV-19/SouthAfrica/KRISP-K008210/2021|EPI_ISL_944151|2021-01-02:0.0000007185):0.0000007185):0.0000698443,hCoV-19/SouthAfrica/KRISP-EC-K006882/2020|EPI_ISL_736965|2020-11-19:0.0000007185):0.0000007185):0.0000007185):0.0000007185,(((hCoV-19/SouthAfrica/KRISP-EC-K005352/2020|EPI_ISL_678575|2020-11-12:0.0000347954,(hCoV-19/SouthAfrica/UFS-VIRO-NGS-163/2020|EPI_ISL_949632|2020-12-23:0.0001413183,hCoV-19/SouthAfrica/KRISP-K008217/2021|EPI_ISL_944154|2021-01-04:0.0002102342):0.0000007185):0.0000007185,((((((hCoV-19/SouthAfrica/KRISP-K004349-CS1/2020|EPI_ISL_660222|2020-11-09:0.0000007185,hCoV-19/SouthAfrica/KRISP-K007726/2020|EPI_ISL_825447|2020-12-15:0.0000007185):0.0000007185,hCoV-19/SouthAfrica/KRISP-K007769/2020|EPI_ISL_825442|2020-12-18:0.0001043700):0.0000007185,((hCoV-19/SouthAfrica/KRISP-K007780/2021|EPI_ISL_860557|2021-01-05:0.0000342850,hCoV-19/SouthAfrica/KRISP-K007731/2020|EPI_ISL_825478|2020-12-15:0.0000693414):0.0000007185,hCoV-19/SouthAfrica/KRISP-K007804/2021|EPI_ISL_860577|2021-01-03:0.0001730827):0.0000697707):0.0000007185,hCoV-19/SouthAfrica/KRISP-K007628/2020|EPI_ISL_825133|2020-12-18:0.0000694518):0.0000007185,hCoV-19/Mozambique/INS-K008166/2021|EPI_ISL_964927|2021-01-17:0.0001043200):0.0000694520,hCoV-19/SouthAfrica/KRISP-K008232/2021|EPI_ISL_944128|2021-01-04:0.0001049981):0.0000347555):0.0000007185,((hCoV-19/SouthAfrica/KRISP-EC-K005280/2020|EPI_ISL_678568|2020-11-19:0.0001054397,(hCoV-19/SouthAfrica/KRISP-K006810/2020|EPI_ISL_825098|2020-11-19:0.0000007185,hCoV-19/SouthAfrica/KRISP-K006816/2020|EPI_ISL_825099|2020-11-19:0.0000347611):0.0000007185):0.0000343488,((hCoV-19/SouthAfrica/N00634/2020|EPI_ISL_940090|2020-12-18:0.0001450190,hCoV-19/SouthAfrica/N00638/2020|EPI_ISL_940093|2020-12-10:0.0000709869):0.0000698388,(((hCoV-19/SouthAfrica/KRISP-K005303-CS1/2020|EPI_ISL_678643|2020-11-22:0.0000007185,(hCoV-19/Austria/CeMM3574/2021|EPI_ISL_1008302|2021-01-25:0.0000007185,hCoV-19/Austria/CeMM3581/2021|EPI_ISL_1008309|2021-01-22:0.0000350273):0.0000710337):0.0000347803,(hCoV-19/SouthAfrica/VIDA-KRISP-V001003/2021|EPI_ISL_940886|2021-01-05:0.0002086565,hCoV-19/SouthAfrica/KRISP-K008190/2020|EPI_ISL_944141|2020-12-30:0.0000347956):0.0000007185):0.0000007185,hCoV-19/SouthAfrica/VIDA-KRISP-V001012/2020|EPI_ISL_940882|2020-12-21:0.0000007185):0.0000007185):0.0001036714):0.0000007185):0.0000007185):0.0000007185):0.0000342924):0.0000014742,((((hCoV-19/SouthAfrica/KRISP-EC-K005265/2020|EPI_ISL_678567|2020-11-18:0.0000703149,hCoV-19/SouthAfrica/KRISP-K007807/2020|EPI_ISL_860580|2020-12-30:0.0001044397):0.0000007185,hCoV-19/SouthAfrica/KRISP-EC-K005347/2020|EPI_ISL_678631|2020-11-12:0.0000007185):0.0000007185,((hCoV-19/SouthAfrica/KRISP-EC-K004564/2020|EPI_ISL_660605|2020-11-12:0.0001044588,hCoV-19/SouthAfrica/KRISP-EC-K004578/2020|EPI_ISL_660613|2020-11-12:0.0001387664):0.0001389179,hCoV-19/SouthAfrica/KRISP-K007759/2020|EPI_ISL_825461|2020-12-16:0.0000347485):0.0000347613):0.0000346893,hCoV-19/SouthAfrica/KRISP-K007756/2020|EPI_ISL_825468|2020-12-15:0.0001396384):0.0000007185):0.0000007185,((((((((((((hCoV-19/SouthAfrica/UFS-VIRO-NGS-177/2021|EPI_ISL_1007990|2021-01-14:0.0000378402,hCoV-19/SouthAfrica/UFS-VIRO-NGS-131/2020|EPI_ISL_912519|2020-12-30:0.0000007185):0.0000735791,(hCoV-19/SouthAfrica/KRISP-EC-K005340/2020|EPI_ISL_678574|2020-11-11:0.0000007185,(((((((((((((((((((hCoV-19/SouthAfrica/KRISP-EC-K005267/2020|EPI_ISL_678595|2020-11-18:0.0000348189,hCoV-19/SouthAfrica/KRISP-EC-K005230/2020|EPI_ISL_678563|2020-11-18:0.0000703901):0.0000007185,hCoV-19/SouthAfrica/KRISP-EC-K004574/2020|EPI_ISL_660610|2020-11-11:0.0001040129):0.0000007185,hCoV-19/SouthAfrica/NHLS-UCT-GS-7064-KRISP/2020|EPI_ISL_696504|2020-11-25:0.0000692029):0.0000342454,(hCoV-19/SouthAfrica/VIDA-KRISP-V001018/2020|EPI_ISL_940878|2020-12-03:0.0000007185,hCoV-19/Ireland/KE-NVRL-82IRL10797/2021|EPI_ISL_875512|2021-01-03:0.0002025498):0.0000392745):0.0000007185,hCoV-19/SouthAfrica/KRISP-EC-K006859/2020|EPI_ISL_736937|2020-11-19:0.0001040209):0.0000007185,hCoV-19/SouthAfrica/KRISP-K007728/2020|EPI_ISL_825456|2020-12-15:0.0001038701):0.0000007185,hCoV-19/SouthAfrica/KRISP-EC-K006858/2020|EPI_ISL_736961|2020-11-19:0.0000007185):0.0000007185,hCoV-19/SouthAfrica/UFS-VIRO-NGS-138/2020|EPI_ISL_912520|2020-12-15:0.0001105761):0.0000007185,hCoV-19/SouthAfrica/KRISP-K008267/2021|EPI_ISL_944173|2021-01-04:0.0002093675):0.0000007185,hCoV-19/Mozambique/INS-K008130/2021|EPI_ISL_964935|2021-01-16:0.0001393236):0.0000007185,hCoV-19/SouthAfrica/N00344/2020|EPI_ISL_712096|2020-11-04:0.0000344267):0.0000007185,(hCoV-19/SouthAfrica/KRISP-K006870/2020|EPI_ISL_825123|2020-11-23:0.0000694942,hCoV-19/SouthKorea/KDCA0463/2020|EPI_ISL_762992|2020-12-26:0.0000341551):0.0000342426):0.0000007185,hCoV-19/SouthAfrica/KRISP-K007738/2020|EPI_ISL_825486|2020-12-14:0.0001739824):0.0000007185,hCoV-19/SouthAfrica/NHLS-UCT-GS-1025/2020|EPI_ISL_700435|2020-10-26:0.0001746879):0.0000007185,hCoV-19/SouthAfrica/KRISP-K007843/2020|EPI_ISL_860609|2020-12-25:0.0001038464):0.0000007185,(hCoV-19/SouthAfrica/NHLS-UCT-GS-1049/2020|EPI_ISL_700424|2020-10-28:0.0000007185,hCoV-19/SouthAfrica/KRISP-K007794/2021|EPI_ISL_860568|2021-01-02:0.0001740826):0.0000694107):0.0000007185,hCoV-19/SouthAfrica/KRISP-K008191/2020|EPI_ISL_944142|2020-12-31:0.0000694281):0.0000007185,hCoV-19/SouthAfrica/NHLS-UCT-GS-1248/2020|EPI_ISL_960119|2020-11-04:0.0000007185):0.0000007185,((hCoV-19/Mozambique/INS-K007925/2020|EPI_ISL_887442|2020-12-26:0.0000007185,(hCoV-19/Netherlands/NH-RIVM-10286/2021|EPI_ISL_904977|2021-01-13:0.0000341758,(hCoV-19/SouthAfrica/VIDA-KRISP-V001015/2020|EPI_ISL_940879|2020-12-11:0.0000691064,hCoV-19/SouthAfrica/VIDA-KRISP-V001002/2020|EPI_ISL_940884|2020-12-30:0.0001413415):0.0000690687):0.0000007185):0.0000007185,(hCoV-19/Finland/74HEL/2020|EPI_ISL_738136|2020-12-19:0.0001045209,hCoV-19/SouthAfrica/VIDA-KRISP-V001008/2020|EPI_ISL_940853|2020-12-21:0.0001059873):0.0000007185):0.0000341745):0.0000007185):0.0000007185):0.0000007185,(((((hCoV-19/SouthAfrica/NHLS-UCT-GS-7005-KRISP/2020|EPI_ISL_696476|2020-11-18:0.0001393499,(hCoV-19/SouthAfrica/KRISP-K007799/2021|EPI_ISL_860572|2021-01-03:0.0001420130,hCoV-19/SouthAfrica/KRISP-K008266/2021|EPI_ISL_944137|2021-01-04:0.0002113256):0.0000317890):0.0000007185,((hCoV-19/SouthAfrica/KRISP-K007786/2021|EPI_ISL_860561|2021-01-03:0.0000694329,hCoV-19/Mozambique/INS-K008171/2021|EPI_ISL_964928|2021-01-16:0.0000007185):0.0000007185,(hCoV-19/SouthAfrica/KRISP-EC-K005351/2020|EPI_ISL_678634|2020-11-11:0.0000007185,hCoV-19/SouthAfrica/KRISP-K008255/2021|EPI_ISL_944134|2021-01-05:0.0001037772):0.0000343575):0.0000007185):0.0000007185,(((hCoV-19/SouthAfrica/NHLS-UCT-GS-1332/2020|EPI_ISL_700426|2020-11-04:0.0000694200,hCoV-19/SouthAfrica/KRISP-K007795/2021|EPI_ISL_860569|2021-01-03:0.0000694245):0.0000007185,(hCoV-19/SouthAfrica/KRISP-K007778/2021|EPI_ISL_860555|2021-01-05:0.0000694198,(hCoV-19/SouthAfrica/KRISP-K008263/2021|EPI_ISL_944171|2021-01-04:0.0001038930,hCoV-19/SouthAfrica/KRISP-K008187/2020|EPI_ISL_944140|2020-12-31:0.0001039394):0.0000007185):0.0000007185):0.0000007185,hCoV-19/SouthAfrica/KRISP-EC-K005346/2020|EPI_ISL_678630|2020-11-11:0.0000693889):0.0000007185):0.0000007185,hCoV-19/SouthAfrica/KRISP-EC-MDSH925087/2020|EPI_ISL_736979|2020-12-09:0.0000693314):0.0000007185,(((hCoV-19/SouthAfrica/KRISP-K007826/2021|EPI_ISL_860594|2021-01-01:0.0001393695,hCoV-19/SouthAfrica/NHLS-UCT-GS-7406/2020|EPI_ISL_960096|2020-12-03:0.0000695705):0.0000007185,(hCoV-19/SouthAfrica/KRISP-K008197/2021|EPI_ISL_944144|2021-01-05:0.0000343670,hCoV-19/SouthAfrica/KRISP-K008215/2021|EPI_ISL_944152|2021-01-04:0.0001039349):0.0000696164):0.0000007185,hCoV-19/SouthAfrica/Tygerberg-398/2020|EPI_ISL_745158|2020-12-04:0.0000697840):0.0000341780):0.0000341398):0.0000007185,(hCoV-19/Belgium/rega-1571/2020|EPI_ISL_845568|2020-12-20:0.0000007185,(hCoV-19/Belgium/rega-2118/2020|EPI_ISL_935214|2020-12-30:0.0000007185,((hCoV-19/Belgium/rega-2120/2020|EPI_ISL_935216|2020-12-20:0.0000000000,hCoV-19/Belgium/rega-2123/2020|EPI_ISL_935219|2020-12-29:0.0000000000):0.0000007185,(hCoV-19/Belgium/rega-2121/2020|EPI_ISL_935217|2020-12-29:0.0000007185,hCoV-19/Belgium/rega-2122/2020|EPI_ISL_935218|2020-12-29:0.0000007185):0.0000007185):0.0000007185):0.0000007185):0.0000688774):0.0000341181,((((((((hCoV-19/SouthAfrica/UFS-VIRO-NGS-178/2021|EPI_ISL_1007991|2021-01-11:0.0000747787,hCoV-19/SouthAfrica/UFS-VIRO-NGS-49/2020|EPI_ISL_912508|2020-12-28:0.0001135600):0.0000007185,((hCoV-19/NewZealand/21CV0119/2021|EPI_ISL_1016876|2021-01-14:0.0000007185,hCoV-19/NewZealand/21CV0084/2021|EPI_ISL_877216|2021-01-09:0.0000007185):0.0000344093,(hCoV-19/NewZealand/21CV0064/2021|EPI_ISL_877209|2021-01-06:0.0000007185,(hCoV-19/NewZealand/21CV0086/2021|EPI_ISL_877217|2021-01-08:0.0000344650,hCoV-19/NewZealand/21CV0061/2021|EPI_ISL_877206|2021-01-06:0.0000007185):0.0000007185):0.0000007185):0.0000344130):0.0000695555,(((hCoV-19/SouthAfrica/KRISP-K006803/2020|EPI_ISL_825093|2020-11-20:0.0000344518,((hCoV-19/Mozambique/INS-K007977/2021|EPI_ISL_887449|2021-01-07:0.0002093159,((hCoV-19/SouthAfrica/KRISP-K007791/2021|EPI_ISL_860565|2021-01-02:0.0001038520,hCoV-19/SouthAfrica/KRISP-K007868/2020|EPI_ISL_860629|2020-12-21:0.0001142406):0.0000007185,hCoV-19/SouthAfrica/KRISP-K005333/2020|EPI_ISL_678621|2020-11-13:0.0000007185):0.0000569443):0.0000007185,hCoV-19/SouthAfrica/UFS-VIRO-NGS-86/2020|EPI_ISL_912515|2020-12-02:0.0000741393):0.0000007185):0.0000007185,hCoV-19/SouthAfrica/KRISP-K008271/2021|EPI_ISL_944175|2021-01-04:0.0001740479):0.0000007185,hCoV-19/SouthAfrica/KRISP-EC-MDSH925067/2020|EPI_ISL_736976|2020-12-08:0.0000343898):0.0000007185):0.0000007185,hCoV-19/SouthAfrica/KRISP-EC-MDSH925058/2020|EPI_ISL_736975|2020-12-08:0.0000343544):0.0000007185,(hCoV-19/SouthAfrica/KRISP-EC-K004572/2020|EPI_ISL_660609|2020-11-12:0.0000343587,hCoV-19/SouthAfrica/N00334/2020|EPI_ISL_712086|2020-10-28:0.0000375374):0.0000343580):0.0000007185,hCoV-19/SouthAfrica/N00385/2020|EPI_ISL_712073|2020-10-10:0.0000355227):0.0000007185,((((((hCoV-19/Germany/BW-ChVir22275/2021|EPI_ISL_875344|2021-01-15:0.0001031557,hCoV-19/SouthAfrica/Tygerberg-392/2020|EPI_ISL_745156|2020-12-02:0.0000695386):0.0000343302,(hCoV-19/SouthAfrica/Tygerberg-405/2020|EPI_ISL_745130|2020-12-04:0.0000353102,hCoV-19/SouthAfrica/Tygerberg-406/2020|EPI_ISL_745160|2020-12-04:0.0000344119):0.0000339495):0.0000343881,((hCoV-19/SouthAfrica/Tygerberg-401/2020|EPI_ISL_745118|2020-12-04:0.0000349920,hCoV-19/SouthAfrica/Tygerberg-429/2020|EPI_ISL_745167|2020-12-06:0.0000007185):0.0000007185,hCoV-19/SouthAfrica/Tygerberg-390/2020|EPI_ISL_745155|2020-12-02:0.0000007185):0.0000007185):0.0000007185,hCoV-19/SouthAfrica/Tygerberg-396/2020|EPI_ISL_745157|2020-12-03:0.0000690566):0.0000254681,hCoV-19/SouthAfrica/Tygerberg-408/2020|EPI_ISL_745161|2020-12-04:0.0000695846):0.0000090669,((hCoV-19/Netherlands/NH-RIVM-10451/2021|EPI_ISL_905235|2021-01-03:0.0000007185,hCoV-19/Netherlands/NH-RIVM-21595/2020|EPI_ISL_905237|2020-12-28:0.0000007185):0.0000341642,hCoV-19/SouthAfrica/NHLS-UCT-GS-7166/2020|EPI_ISL_960103|2020-12-01:0.0000007185):0.0000007185):0.0000341652):0.0000007185,hCoV-19/SouthAfrica/KRISP-K006831/2020|EPI_ISL_825105|2020-11-20:0.0002086921):0.0000341174):0.0000007185,(((((((((((((hCoV-19/SouthAfrica/NHLS-UCT-GS-7006-KRISP/2020|EPI_ISL_696477|2020-11-18:0.0000007185,(hCoV-19/SouthAfrica/UFS-VIRO-NGS-132/2020|EPI_ISL_940148|2020-12-29:0.0000738476,hCoV-19/SouthAfrica/KRISP-K007743/2020|EPI_ISL_825479|2020-12-15:0.0001742427):0.0000007185):0.0000343817,((hCoV-19/SouthAfrica/KRISP-K007777/2021|EPI_ISL_860554|2021-01-05:0.0000343937,hCoV-19/SouthAfrica/KRISP-K007825/2021|EPI_ISL_860593|2021-01-02:0.0000343988):0.0000343520,(hCoV-19/SouthAfrica/KRISP-K008269/2021|EPI_ISL_944174|2021-01-01:0.0000007185,hCoV-19/SouthAfrica/KRISP-K008257/2021|EPI_ISL_944167|2021-01-04:0.0000343864):0.0000695467):0.0000007185):0.0000007185,(hCoV-19/SouthAfrica/KRISP-K007852/2020|EPI_ISL_860617|2020-12-26:0.0000695333,(hCoV-19/SouthAfrica/KRISP-K007717/2020|EPI_ISL_825457|2020-12-15:0.0000343892,hCoV-19/SouthAfrica/KRISP-K007762/2020|EPI_ISL_825458|2020-12-15:0.0000007185):0.0000343828):0.0000007185):0.0000007185,(((hCoV-19/SouthAfrica/KRISP-K007836/2020|EPI_ISL_860604|2020-12-21:0.0000695334,hCoV-19/SouthAfrica/NHLS-UCT-GS-7354/2020|EPI_ISL_960095|2020-12-04:0.0000695528):0.0000007185,hCoV-19/SouthAfrica/KRISP-K007817/2021|EPI_ISL_860587|2021-01-01:0.0000007185):0.0000007185,hCoV-19/SouthAfrica/KRISP-EC-MDSH924795/2020|EPI_ISL_736970|2020-12-07:0.0000343807):0.0000007185):0.0000007185,((hCoV-19/SouthAfrica/KRISP-K007632/2020|EPI_ISL_825136|2020-12-12:0.0000343646,hCoV-19/SouthAfrica/KRISP-K007801/2021|EPI_ISL_860574|2021-01-03:0.0000007185):0.0001037903,(hCoV-19/SouthAfrica/KRISP-K007861/2020|EPI_ISL_860624|2020-12-24:0.0000697566,hCoV-19/SouthAfrica/KRISP-K008201/2021|EPI_ISL_944146|2021-01-05:0.0003151457):0.0000342955):0.0000007185):0.0000007185,(hCoV-19/SouthAfrica/KRISP-EC-K005357/2020|EPI_ISL_678638|2020-11-13:0.0000007185,hCoV-19/SouthAfrica/KRISP-EC-K005358/2020|EPI_ISL_678639|2020-11-12:0.0000007185):0.0000343522):0.0000007185,((hCoV-19/SouthAfrica/KRISP-DG01842216/2020|EPI_ISL_736947|2020-11-25:0.0000695309,(hCoV-19/SouthAfrica/KRISP-DG01843056/2020|EPI_ISL_736949|2020-11-26:0.0000007185,hCoV-19/SouthAfrica/KRISP-DG01843213/2020|EPI_ISL_736952|2020-11-26:0.0000007185):0.0000007185):0.0000007185,hCoV-19/SouthAfrica/KRISP-DG01843206/2020|EPI_ISL_736951|2020-11-26:0.0000342007):0.0000341957):0.0000007185,(((hCoV-19/SouthAfrica/KRISP-K007835/2020|EPI_ISL_860603|2020-12-22:0.0000007185,hCoV-19/SouthAfrica/KRISP-K007844/2020|EPI_ISL_860610|2020-12-22:0.0000695883):0.0000007185,hCoV-19/Israel/CVL-2032/2021|EPI_ISL_944411|2021-01-11:0.0000341632):0.0000341634,(hCoV-19/SouthAfrica/KRISP-K008208/2021|EPI_ISL_944150|2021-01-05:0.0001739966,hCoV-19/SouthAfrica/KRISP-K008256/2021|EPI_ISL_944166|2021-01-04:0.0000695452):0.0000007185):0.0000341640):0.0000007185,(hCoV-19/SouthAfrica/KRISP-K006843/2020|EPI_ISL_825110|2020-11-24:0.0000007185,hCoV-19/SouthAfrica/KRISP-K007745/2020|EPI_ISL_825482|2020-12-14:0.0001393464):0.0000007185):0.0000007185,hCoV-19/Belgium/UZA-UA-CV1005076715/2021|EPI_ISL_1039953|2021-02-09:0.0000007185):0.0000007185,(hCoV-19/SouthAfrica/KRISP-K007798/2021|EPI_ISL_860571|2021-01-03:0.0001038162,hCoV-19/SouthAfrica/NHLS-UCT-GS-1070/2020|EPI_ISL_960125|2020-11-01:0.0000007185):0.0000007185):0.0000007185,(((((((hCoV-19/France/IDF-IPP03335/2021|EPI_ISL_1036419|2021-02-02:0.0000691267,(hCoV-19/SouthAfrica/KRISP-K007790/2021|EPI_ISL_860553|2021-01-06:0.0001032889,hCoV-19/Kenya/C80876/2021|EPI_ISL_969009|2021-01-22:0.0001052957):0.0000007185):0.0000007185,((hCoV-19/Turkey/HSGM-1633/2021|EPI_ISL_1008644|2021-01-22:0.0000341590,hCoV-19/Denmark/DCGC-32262/2021|EPI_ISL_869266|2021-01-18:0.0000341688):0.0000007185,hCoV-19/SouthAfrica/KRISP-CD02410157/2020|EPI_ISL_736944|2020-11-24:0.0000007185):0.0000007185):0.0000007185,((((((hCoV-19/Mozambique/INS-K007939/2020|EPI_ISL_887447|2020-12-26:0.0000344222,hCoV-19/SouthAfrica/KRISP-K007869/2020|EPI_ISL_860630|2020-12-20:0.0000343905):0.0000007185,hCoV-19/SouthAfrica/KRISP-K007727/2020|EPI_ISL_825449|2020-12-15:0.0000695206):0.0000343739,(hCoV-19/SouthAfrica/KRISP-K007773/2020|EPI_ISL_825439|2020-12-18:0.0001038331,hCoV-19/SouthAfrica/KRISP-K007734/2020|EPI_ISL_825453|2020-12-15:0.0000007185):0.0000007185):0.0000007185,hCoV-19/SouthAfrica/KRISP-K007724/2020|EPI_ISL_825452|2020-12-15:0.0000007185):0.0000341706,(hCoV-19/Botswana/CV1201642/2021|EPI_ISL_935040|2021-01-15:0.0001422642,hCoV-19/SouthAfrica/VIDA-KRISP-V001014/2021|EPI_ISL_940856|2021-01-06:0.0000343961):0.0000424092):0.0000007185,(((hCoV-19/Thailand/CU-SI2107327-NT/2021|EPI_ISL_1007658|2021-02-12:0.0000007185,hCoV-19/Thailand/CU-SI2105809-NT/2021|EPI_ISL_981004|2021-02-03:0.0000379975):0.0000007185,hCoV-19/Thailand/CU-SI2107331-NT/2021|EPI_ISL_1007659|2021-02-12:0.0000007185):0.0000341690,(((hCoV-19/SouthAfrica/KRISP-K007823/2021|EPI_ISL_860592|2021-01-02:0.0000347831,hCoV-19/SouthAfrica/VIDA-KRISP-K008079/2021|EPI_ISL_940890|2021-01-16:0.0001729237):0.0000337555,hCoV-19/Mozambique/INS-K008150/2021|EPI_ISL_964923|2021-01-15:0.0000020673):0.0000341698,hCoV-19/Mozambique/INS-K008162/2021|EPI_ISL_964939|2021-01-15:0.0000684926):0.0000348972):0.0000007185):0.0000007185):0.0000007185,((hCoV-19/Zambia/ZMB-77455/2021|EPI_ISL_977347|2021-01-10:0.0001384618,hCoV-19/Singapore/154/2021|EPI_ISL_981007|2021-02-07:0.0000691132):0.0000007185,hCoV-19/SouthAfrica/KRISP-CD02410092/2020|EPI_ISL_736942|2020-11-24:0.0000007185):0.0000007185):0.0000007185,hCoV-19/SouthKorea/KDCA1323/2021|EPI_ISL_1007656|2021-01-19:0.0000007185):0.0000007185,hCoV-19/SouthAfrica/KRISP-CC00689995/2020|EPI_ISL_736934|2020-11-25:0.0000343923):0.0000341512,((((((((((hCoV-19/Switzerland/un-ETHZ-410279/2020|EPI_ISL_737642|2020-12-15:0.0000696057,(((hCoV-19/SouthAfrica/KRISP-K007800/2021|EPI_ISL_860573|2021-01-03:0.0001038337,hCoV-19/SouthAfrica/KRISP-CD02410156/2020|EPI_ISL_736943|2020-11-24:0.0000695574):0.0000007185,hCoV-19/SouthAfrica/KRISP-K007764/2020|EPI_ISL_825463|2020-12-16:0.0000343789):0.0000007185,hCoV-19/SouthAfrica/KRISP-K007806/2020|EPI_ISL_860579|2020-12-31:0.0000007185):0.0000007185):0.0000007185,hCoV-19/SouthAfrica/KRISP-K007788/2021|EPI_ISL_860563|2021-01-02:0.0000342954):0.0000007185,hCoV-19/SouthAfrica/KRISP-K007622/2020|EPI_ISL_825131|2020-12-12:0.0001031765):0.0000341625,hCoV-19/SouthAfrica/KRISP-EC-MDSH925100/2020|EPI_ISL_736980|2020-12-09:0.0000689577):0.0000007185,((hCoV-19/SouthAfrica/KRISP-K006807/2020|EPI_ISL_825095|2020-11-20:0.0001049328,((hCoV-19/SouthAfrica/KRISP-K006860/2020|EPI_ISL_825118|2020-11-24:0.0000692846,hCoV-19/SouthAfrica/KRISP-K006868/2020|EPI_ISL_825121|2020-11-23:0.0000341885):0.0000007185,hCoV-19/SouthAfrica/KRISP-K006877/2020|EPI_ISL_825125|2020-11-24:0.0000690691):0.0000007185):0.0000341691,hCoV-19/Netherlands/ZH-EMC-1408/2020|EPI_ISL_904375|2020-12-24:0.0000341650):0.0000007185):0.0000007185,(((hCoV-19/SouthAfrica/KRISP-K006848/2020|EPI_ISL_825113|2020-11-24:0.0000341619,hCoV-19/SouthAfrica/KRISP-EC-MDSH924814/2020|EPI_ISL_736971|2020-12-08:0.0000689781):0.0000007185,((hCoV-19/SouthAfrica/UFS-VIRO-NGS-135/2020|EPI_ISL_912468|2020-12-14:0.0000360663,(hCoV-19/Germany/NW-RKI-I-0028/2020|EPI_ISL_803956|2020-12-28:0.0000007185,hCoV-19/Germany/NW-RKI-I-0029/2020|EPI_ISL_803957|2020-12-28:0.0000007185):0.0000697709):0.0000007185,hCoV-19/Mozambique/INS-K008143/2021|EPI_ISL_964929|2021-01-15:0.0000342399):0.0000341634):0.0000007185,((((hCoV-19/SouthAfrica/UFS-VIRO-NGS-158/2020|EPI_ISL_949622|2020-12-12:0.0002224579,hCoV-19/SouthAfrica/UFS-VIRO-NGS-149/2020|EPI_ISL_912474|2020-12-21:0.0000718629):0.0000007185,hCoV-19/SouthAfrica/KRISP-K008242/2021|EPI_ISL_944162|2021-01-04:0.0002104146):0.0000007185,hCoV-19/SouthAfrica/KRISP-K007760/2020|EPI_ISL_825462|2020-12-16:0.0000007185):0.0000007185,((hCoV-19/SouthAfrica/VIDA-KRISP-V001010/2020|EPI_ISL_940863|2020-12-29:0.0000343261,(hCoV-19/SouthAfrica/KRISP-K008195/2021|EPI_ISL_944130|2021-01-06:0.0000696139,hCoV-19/SouthAfrica/KRISP-K008230/2021|EPI_ISL_944131|2021-01-04:0.0000695894):0.0000007185):0.0000007185,hCoV-19/SouthAfrica/VIDA-KRISP-V001005/2021|EPI_ISL_940864|2021-01-08:0.0000693478):0.0000690537):0.0000007185):0.0000007185):0.0000007185,((hCoV-19/SouthAfrica/UFS-VIRO-NGS-146/2020|EPI_ISL_940149|2020-12-28:0.0002177071,hCoV-19/SouthAfrica/UFS-VIRO-NGS-68/2020|EPI_ISL_912478|2020-11-05:0.0000007185):0.0000353063,(((hCoV-19/SouthAfrica/KRISP-EC-K004576/2020|EPI_ISL_660611|2020-11-12:0.0001392807,hCoV-19/SouthAfrica/KRISP-K008193/2020|EPI_ISL_944143|2020-12-31:0.0002435659):0.0000007185,hCoV-19/SouthAfrica/KRISP-K007754/2020|EPI_ISL_825460|2020-12-15:0.0000343793):0.0000007185,(hCoV-19/SouthAfrica/NHLS-UCT-GS-7177/2020|EPI_ISL_960101|2020-12-01:0.0000696101,hCoV-19/SouthAfrica/KRISP-K008248/2021|EPI_ISL_944164|2021-01-02:0.0000695470):0.0000007185):0.0000007185):0.0000007185):0.0000007185,((((hCoV-19/Mozambique/INS-K007928/2020|EPI_ISL_887444|2020-12-16:0.0000007185,hCoV-19/Mozambique/INS-K007930/2020|EPI_ISL_887445|2020-12-14:0.0000007185):0.0000007185,(hCoV-19/Mozambique/INS-K008149/2021|EPI_ISL_964921|2021-01-14:0.0000696653,hCoV-19/Mozambique/INS-K008161/2021|EPI_ISL_964938|2021-01-22:0.0000696016):0.0000342108):0.0000007185,hCoV-19/Mozambique/INS-K008160/2021|EPI_ISL_964926|2021-01-15:0.0000347626):0.0000689680,(hCoV-19/Mozambique/INS-K008163/2021|EPI_ISL_964940|2021-01-14:0.0001035268,hCoV-19/Botswana/1224-IN462/2020|EPI_ISL_770470|2020-12-24:0.0000007185):0.0000341478):0.0000007185):0.0000007185,((hCoV-19/Germany/BW-ChVir22132/2021|EPI_ISL_862126|2021-01-10:0.0000713255,hCoV-19/Germany/BW-ChVir22131/2021|EPI_ISL_862149|2021-01-10:0.0000007185):0.0000007185,hCoV-19/Germany/BW-ChVir21958/2020|EPI_ISL_818342|2020-12-30:0.0000007185):0.0000689461):0.0000007185,hCoV-19/SouthAfrica/UFS-VIRO-NGS-142/2020|EPI_ISL_912477|2020-12-17:0.0001806336):0.0000341488):0.0000007185):0.0000007185,(hCoV-19/SouthAfrica/NHLS-UCT-GS-7165/2020|EPI_ISL_960102|2020-12-01:0.0000343888,hCoV-19/SouthAfrica/KRISP-K008264/2021|EPI_ISL_944136|2021-01-05:0.0000694748):0.0000007185):0.0000014714):0.0000007185,((hCoV-19/SouthAfrica/KRISP-EC-K005260/2020|EPI_ISL_678560|2020-11-18:0.0000349737,hCoV-19/SouthAfrica/KRISP-K007741/2020|EPI_ISL_825485|2020-12-14:0.0000699726):0.0000007185,((((hCoV-19/Mozambique/INS-K007981/2021|EPI_ISL_887450|2021-01-06:0.0000343899,hCoV-19/SouthAfrica/KRISP-K008220/2021|EPI_ISL_944139|2021-01-05:0.0000344361):0.0000007185,hCoV-19/Ghana/NMIMR-TRA-186/2021|EPI_ISL_1018079|2021-01-12:0.0000690945):0.0000341647,((((hCoV-19/SouthAfrica/KRISP-K007783/2021|EPI_ISL_860558|2021-01-06:0.0001038239,(hCoV-19/SouthAfrica/UFS-VIRO-NGS-137/2020|EPI_ISL_912512|2020-12-11:0.0000007185,hCoV-19/SouthAfrica/UFS-VIRO-NGS-75/2020|EPI_ISL_912493|2020-12-03:0.0000007185):0.0000699943):0.0000007185,hCoV-19/SouthAfrica/KRISP-K007793/2021|EPI_ISL_860567|2021-01-02:0.0000343752):0.0000007185,(hCoV-19/Mayotte/IPP02455/2021|EPI_ISL_995371|2021-01-25:0.0000007185,hCoV-19/SouthAfrica/KRISP-MDSH920888/2020|EPI_ISL_736968|2020-12-06:0.0000343775):0.0000341585):0.0000007185,hCoV-19/Bangladesh/BCSIR-NILMRC-448/2021|EPI_ISL_943561|2021-01-24:0.0001728509):0.0000690908):0.0000007185,((hCoV-19/SouthAfrica/KRISP-K007815/2021|EPI_ISL_860585|2021-01-02:0.0001037907,((hCoV-19/SouthAfrica/KRISP-K007865/2020|EPI_ISL_860626|2020-12-18:0.0000343806,hCoV-19/SouthAfrica/KRISP-K008200/2021|EPI_ISL_944138|2021-01-05:0.0000695826):0.0000007185,((hCoV-19/SouthAfrica/UFS-VIRO-NGS-54/2020|EPI_ISL_912511|2020-11-21:0.0000007185,hCoV-19/SouthAfrica/UFS-VIRO-NGS-161/2020|EPI_ISL_949628|2020-12-12:0.0000007185):0.0000359216,hCoV-19/SouthAfrica/KRISP-K008250/2021|EPI_ISL_944165|2021-01-05:0.0001041914):0.0000007185):0.0000007185):0.0000007185,hCoV-19/SouthAfrica/KRISP-CH01110714/2020|EPI_ISL_736935|2020-11-26:0.0000341654):0.0000007185):0.0000007185):0.0000021118):0.0000014470,hCoV-19/SouthAfrica/UFS-VIRO-NGS-151/2020|EPI_ISL_912483|2020-12-26:0.0000007185):0.0000212068,hCoV-19/SouthAfrica/UFS-VIRO-NGS-150/2020|EPI_ISL_912507|2020-12-26:0.0001162302):0.0000114432,((((((((((hCoV-19/SouthAfrica/NHLS-UCT-GS-7015-KRISP/2020|EPI_ISL_696457|2020-11-19:0.0000007185,hCoV-19/SouthAfrica/KRISP-WC-SA04352301/2020|EPI_ISL_736981|2020-11-24:0.0000007185):0.0000007185,(hCoV-19/SouthAfrica/NHLS-UCT-GS-7060-KRISP/2020|EPI_ISL_696514|2020-11-24:0.0000007185,hCoV-19/SouthAfrica/NHLS-UCT-GS-7052-KRISP/2020|EPI_ISL_696517|2020-11-24:0.0000007185):0.0000343731):0.0000693822,(hCoV-19/SouthAfrica/NHLS-UCT-GS-7020-KRISP/2020|EPI_ISL_696483|2020-11-20:0.0000348945,hCoV-19/SouthAfrica/NHLS-UCT-GS-1653-KRISP/2020|EPI_ISL_696485|2020-11-19:0.0000348548):0.0000343845):0.0000007185,hCoV-19/SouthAfrica/KRISP-K008276/2021|EPI_ISL_944177|2021-01-05:0.0000694004):0.0000693838,((((((((((((((((((((((((hCoV-19/Zambia/ZMB-79102/2021|EPI_ISL_977270|2021-01-18:0.0000707877,hCoV-19/Mozambique/INS-K008147/2021|EPI_ISL_964925|2021-01-16:0.0000693934):0.0000007185,hCoV-19/Zambia/ZMB-70147/2020|EPI_ISL_977274|2020-12-21:0.0000007185):0.0000007185,(hCoV-19/England/ALDP-CE20EA/2020|EPI_ISL_799908|2020-12-18:0.0000000000,hCoV-19/France/OCC-218/2020|EPI_ISL_848064|2020-12-27:0.0000000000):0.0000007185):0.0000007185,hCoV-19/France/OCC-157/2020|EPI_ISL_848063|2020-12-27:0.0000007185):0.0000007185,hCoV-19/Zambia/ZMB-69837/2020|EPI_ISL_977341|2020-12-21:0.0000342766):0.0000007185,hCoV-19/Ireland/G-NVRL-21IRL00163/2021|EPI_ISL_888831|2021-01-14:0.0000344594):0.0000342449,(hCoV-19/Norway/7234/2020|EPI_ISL_813975|2020-12-27:0.0000007185,(hCoV-19/Ireland/C-NVRL-21IRL25846/2021|EPI_ISL_959851|2021-01-05:0.0000704043,hCoV-19/SouthAfrica/KRISP-K008234/2021|EPI_ISL_944159|2021-01-04:0.0001396002):0.0000007185):0.0000007185):0.0000339401,hCoV-19/SouthAfrica/KRISP-K008274/2021|EPI_ISL_944176|2021-01-04:0.0001740159):0.0000339694,(((((hCoV-19/SouthAfrica/KRISP-K006851/2020|EPI_ISL_825115|2020-11-24:0.0000342548,((hCoV-19/SouthAfrica/KRISP-K007787/2021|EPI_ISL_860562|2021-01-02:0.0000343823,hCoV-19/SouthAfrica/KRISP-K007771/2020|EPI_ISL_825445|2020-12-18:0.0000343961):0.0000343960,((hCoV-19/SouthAfrica/NHLS-UCT-GS-7353/2020|EPI_ISL_960097|2020-12-02:0.0001426666,hCoV-19/SouthAfrica/VIDA-KRISP-K008023/2021|EPI_ISL_940865|2021-01-06:0.0000748922):0.0000007185,hCoV-19/SouthAfrica/KRISP-K008219/2021|EPI_ISL_944155|2021-01-04:0.0001744806):0.0000007185):0.0000007185):0.0000007185,(((((hCoV-19/SouthAfrica/KRISP-K007634/2020|EPI_ISL_825138|2020-12-17:0.0000343946,(hCoV-19/Mozambique/INS-K007989/2021|EPI_ISL_887427|2021-01-07:0.0000696773,hCoV-19/SouthAfrica/UFS-VIRO-NGS-83/2020|EPI_ISL_912480|2020-11-25:0.0000353479):0.0000007185):0.0000007185,(hCoV-19/SouthAfrica/KRISP-K007789/2021|EPI_ISL_860564|2021-01-02:0.0001048621,hCoV-19/SouthAfrica/KRISP-K007775/2020|EPI_ISL_825438|2020-12-17:0.0000007185):0.0000007185):0.0000007185,hCoV-19/SouthAfrica/KRISP-K007812/2020|EPI_ISL_860583|2020-12-31:0.0000343876):0.0000007185,hCoV-19/Ireland/D-NVRL-21IRL00178/2020|EPI_ISL_888834|2020-12-29:0.0000007185):0.0000007185,(((((((((hCoV-19/SouthAfrica/KRISP-K007779/2021|EPI_ISL_860556|2021-01-05:0.0000343927,hCoV-19/SouthAfrica/KRISP-K007739/2020|EPI_ISL_825488|2020-12-14:0.0000694229):0.0000007185,hCoV-19/SouthAfrica/KRISP-K007822/2021|EPI_ISL_860591|2021-01-01:0.0000694558):0.0000343910,(hCoV-19/SouthAfrica/KRISP-K007796/2021|EPI_ISL_860570|2021-01-02:0.0000345236,hCoV-19/SouthAfrica/KRISP-K007855/2020|EPI_ISL_860619|2020-12-27:0.0000345121):0.0000344046):0.0000007185,hCoV-19/SouthAfrica/KRISP-K007849/2020|EPI_ISL_860615|2020-12-26:0.0000343994):0.0000007185,hCoV-19/SouthAfrica/VIDA-KRISP-K008076/2021|EPI_ISL_940891|2021-01-19:0.0001384118):0.0000007185,(hCoV-19/SouthAfrica/KRISP-K007821/2021|EPI_ISL_860590|2021-01-02:0.0000694243,(hCoV-19/SouthAfrica/VIDA-KRISP-V001006/2020|EPI_ISL_940850|2020-12-23:0.0002161515,hCoV-19/SouthAfrica/VIDA-KRISP-V001007/2020|EPI_ISL_940854|2020-12-23:0.0001052125):0.0000350110):0.0000007185):0.0000007185,((hCoV-19/SouthAfrica/UFS-VIRO-NGS-134/2020|EPI_ISL_912461|2020-12-29:0.0000360917,hCoV-19/Mozambique/INS-K008170/2021|EPI_ISL_964941|2021-01-14:0.0002085034):0.0000007185,hCoV-19/SouthAfrica/VIDA-KRISP-K008057/2021|EPI_ISL_940862|2021-01-06:0.0000689751):0.0000007185):0.0000007185,(((hCoV-19/SouthAfrica/KRISP-K007802/2021|EPI_ISL_860575|2021-01-01:0.0002088926,hCoV-19/SouthAfrica/KRISP-K007774/2020|EPI_ISL_825440|2020-12-18:0.0000007185):0.0000007185,(hCoV-19/SouthAfrica/KRISP-K007772/2020|EPI_ISL_825441|2020-12-18:0.0000007185,hCoV-19/SouthAfrica/KRISP-K007735/2020|EPI_ISL_825448|2020-12-15:0.0002063974):0.0000343677):0.0000007185,hCoV-19/Mozambique/INS-K008132/2021|EPI_ISL_964936|2021-01-16:0.0001033861):0.0000007185):0.0000007185,(((hCoV-19/SouthAfrica/KRISP-K007856/2020|EPI_ISL_860620|2020-12-25:0.0000007185,hCoV-19/SouthAfrica/KRISP-K007736/2020|EPI_ISL_825472|2020-12-15:0.0000343905):0.0000007185,hCoV-19/SouthAfrica/VIDA-KRISP-V001017/2021|EPI_ISL_940887|2021-01-05:0.0001032924):0.0000007185,(hCoV-19/SouthAfrica/KRISP-K007860/2020|EPI_ISL_860623|2020-12-26:0.0000694070,hCoV-19/SouthAfrica/VIDA-KRISP-V001009/2020|EPI_ISL_940881|2020-12-18:0.0000343107):0.0000007185):0.0000007185):0.0000007185):0.0000342543):0.0000342496,(hCoV-19/SouthAfrica/KRISP-K007819/2021|EPI_ISL_860588|2021-01-02:0.0001387622,(((hCoV-19/SouthAfrica/NHLS-UCT-GS-7171/2020|EPI_ISL_960104|2020-12-01:0.0000694011,hCoV-19/SouthAfrica/KRISP-K008246/2021|EPI_ISL_944163|2021-01-04:0.0000695143):0.0000007185,hCoV-19/SouthAfrica/KRISP-K008212/2021|EPI_ISL_944125|2021-01-02:0.0000007185):0.0000007185,hCoV-19/SouthAfrica/KRISP-EC-K006871/2020|EPI_ISL_736962|2020-11-19:0.0000007185):0.0000007185):0.0000007185):0.0000007185,(((hCoV-19/Belgium/Jessa_55-2105-000419/2021|EPI_ISL_953435|2021-02-02:0.0000007185,((hCoV-19/Israel/CVL-2450/2021|EPI_ISL_944251|2021-01-13:0.0000342644,(hCoV-19/Israel/CVL-2457/2021|EPI_ISL_944252|2021-01-13:0.0000342651,(hCoV-19/NewZealand/21MV0043/2021|EPI_ISL_1016865|2021-02-03:0.0000007185,hCoV-19/NewZealand/21CV0102/2021|EPI_ISL_877221|2021-01-12:0.0000007185):0.0000686029):0.0000007185):0.0000007185,hCoV-19/Israel/CVL-2500/2021|EPI_ISL_944254|2021-01-13:0.0000007185):0.0000007185):0.0000342647,hCoV-19/Mayotte/IPP00949/2021|EPI_ISL_1013162|2021-01-13:0.0000007185):0.0000269480,hCoV-19/Panama/655071/2021|EPI_ISL_906306|2021-01-11:0.0001135504):0.0000075365):0.0000019673,((hCoV-19/SouthAfrica/KRISP-EC-K005343/2020|EPI_ISL_678627|2020-11-10:0.0000007185,hCoV-19/SouthAfrica/KRISP-EC-K005354/2020|EPI_ISL_678635|2020-11-13:0.0000007185):0.0000007185,hCoV-19/SouthAfrica/KRISP-K008216/2021|EPI_ISL_944153|2021-01-04:0.0000694194):0.0000693818):0.0000343458):0.0000025753,(hCoV-19/Mozambique/INS-K008146/2021|EPI_ISL_964931|2021-01-15:0.0000697240,hCoV-19/Mozambique/INS-K008173/2021|EPI_ISL_964942|2021-01-16:0.0002792877):0.0000341935):0.0000093794,hCoV-19/SouthAfrica/KRISP-K008237/2021|EPI_ISL_944160|2021-01-05:0.0001742007):0.0000007185,(((hCoV-19/Botswana/CV1707368/2021|EPI_ISL_871872|2021-01-18:0.0000007185,hCoV-19/Botswana/CV1201646/2021|EPI_ISL_935042|2021-01-15:0.0000007185):0.0001390633,hCoV-19/SouthAfrica/KRISP-K008221/2021|EPI_ISL_944156|2021-01-01:0.0000007185):0.0000007185,(hCoV-19/SouthAfrica/VIDA-KRISP-V001020/2020|EPI_ISL_940861|2020-12-28:0.0000343065,hCoV-19/SouthAfrica/KRISP-K008186/2020|EPI_ISL_944129|2020-12-30:0.0000344429):0.0001031959):0.0000342602):0.0000007185,hCoV-19/SouthAfrica/KRISP-K006802/2020|EPI_ISL_736958|2020-11-20:0.0000698062):0.0000007185,hCoV-19/Mozambique/INS-K007922/2020|EPI_ISL_887441|2020-12-26:0.0001032006):0.0000007185,hCoV-19/Finland/HEL4-5/2020|EPI_ISL_833227|2020-12-28:0.0000342609):0.0000007185,hCoV-19/SouthAfrica/KRISP-CI00768406/2020|EPI_ISL_736946|2020-11-25:0.0000007185):0.0000007185,(hCoV-19/Germany/HE-ChVir22108/2021|EPI_ISL_856678|2021-01-08:0.0000007185,hCoV-19/Germany/NI-ChVir21668/2020|EPI_ISL_856680|2020-12-29:0.0000007185):0.0000689702):0.0000007185,hCoV-19/SouthAfrica/KRISP-EC-K005344/2020|EPI_ISL_678628|2020-11-12:0.0000007185):0.0000007185,hCoV-19/SouthAfrica/UFS-VIRO-NGS-133/2021|EPI_ISL_912484|2021-01-01:0.0000708071):0.0000007185,hCoV-19/SouthAfrica/KRISP-K006804/2020|EPI_ISL_825094|2020-11-20:0.0001400567):0.0000007185,(hCoV-19/SouthAfrica/UFS-VIRO-NGS-147/2020|EPI_ISL_912516|2020-12-21:0.0000369742,hCoV-19/Italy/LOM-ISS-6911/2021|EPI_ISL_1012924|2021-01-30:0.0001660778):0.0000408060):0.0000007185,hCoV-19/SouthAfrica/UFS-VIRO-NGS-143/2020|EPI_ISL_912490|2020-12-17:0.0000706717):0.0000007185,hCoV-19/SouthAfrica/KRISP-K007858/2020|EPI_ISL_860621|2020-12-25:0.0000693849):0.0000007185,hCoV-19/SouthAfrica/KRISP-EC-MDSH924786/2020|EPI_ISL_736938|2020-12-07:0.0001038212):0.0000007185):0.0000007185,(((hCoV-19/SouthAfrica/NHLS-UCT-GS-7018-KRISP/2020|EPI_ISL_696484|2020-11-20:0.0000346989,hCoV-19/SouthAfrica/KRISP-K006847/2020|EPI_ISL_825112|2020-11-24:0.0001753413):0.0000339977,hCoV-19/SouthAfrica/KRISP-K008222/2021|EPI_ISL_944157|2021-01-04:0.0002088193):0.0000007185,hCoV-19/SouthAfrica/NHLS-UCT-GS-1364/2020|EPI_ISL_700425|2020-11-13:0.0000343830):0.0000343741):0.0000007185,hCoV-19/SouthAfrica/KRISP-K008258/2021|EPI_ISL_944168|2021-01-04:0.0000344363):0.0000007185,hCoV-19/SouthAfrica/KRISP-K008265/2021|EPI_ISL_944172|2021-01-05:0.0002088361):0.0000007185,(hCoV-19/Portugal/PT2276/2021|EPI_ISL_861709|2021-01-06:0.0000690520,hCoV-19/SouthAfrica/KRISP-K006796/2020|EPI_ISL_736957|2020-11-20:0.0000007185):0.0000342457):0.0000091653,((((((((hCoV-19/SouthAfrica/NHLS-UCT-GS-3570-KRISP/2020|EPI_ISL_696487|2020-11-20:0.0000694607,hCoV-19/SouthAfrica/KRISP-EC-K005229/2020|EPI_ISL_678559|2020-11-18:0.0000707700):0.0000007185,hCoV-19/SouthAfrica/N00351/2020|EPI_ISL_723468|2020-11-06:0.0000007185):0.0000007185,hCoV-19/SouthAfrica/KRISP-EC-K004582/2020|EPI_ISL_660614|2020-11-13:0.0000007185):0.0000007185,hCoV-19/Mozambique/INS-K008154/2021|EPI_ISL_964932|2021-01-14:0.0000690251):0.0000342238,hCoV-19/SouthAfrica/KRISP-K006832/2020|EPI_ISL_825106|2020-11-18:0.0001729323):0.0000007185,hCoV-19/SouthAfrica/KRISP-K008262/2021|EPI_ISL_944170|2021-01-04:0.0000694466):0.0000007185,hCoV-19/SouthAfrica/KRISP-EC-K004583/2020|EPI_ISL_660615|2020-11-12:0.0001394568):0.0000341977,((hCoV-19/Spain/CT-HUVH-09286/2021|EPI_ISL_1020573|2021-02-03:0.0000007185,hCoV-19/Spain/CT-HUVH-02785/2021|EPI_ISL_918301|2021-01-19:0.0001730305):0.0001030441,(hCoV-19/SouthAfrica/VIDA-KRISP-V001013/2020|EPI_ISL_940859|2020-12-15:0.0000690119,hCoV-19/SouthAfrica/VIDA-KRISP-K008052/2020|EPI_ISL_940883|2020-12-28:0.0000342511):0.0000007185):0.0001382349):0.0000007185):0.0000007185):0.0000236755,hCoV-19/SouthAfrica/UFS-VIRO-NGS-148/2020|EPI_ISL_940150|2020-12-20:0.0001122724):0.0000107505,(((((((((((hCoV-19/SouthAfrica/NHLS-UCT-GS-7001-KRISP/2020|EPI_ISL_696458|2020-11-20:0.0000347890,hCoV-19/SouthAfrica/NHLS-UCT-GS-7043-KRISP/2020|EPI_ISL_696494|2020-11-24:0.0000346699):0.0000007185,((((hCoV-19/SouthAfrica/NHLS-UCT-GS-7038-KRISP/2020|EPI_ISL_696497|2020-11-24:0.0000007185,hCoV-19/SouthAfrica/NHLS-UCT-GS-1362/2020|EPI_ISL_700550|2020-11-12:0.0000007185):0.0000346871,(hCoV-19/SouthAfrica/NHLS-UCT-GS-7283/2020|EPI_ISL_960094|2020-12-04:0.0000346721,hCoV-19/SouthAfrica/KRISP-K008259/2021|EPI_ISL_944135|2021-01-04:0.0000699255):0.0000347141):0.0000347839,hCoV-19/SouthAfrica/NHLS-UCT-GS-1344/2020|EPI_ISL_700529|2020-11-05:0.0000007185):0.0000007185,((hCoV-19/SouthAfrica/NHLS-UCT-GS-1291/2020|EPI_ISL_700449|2020-11-06:0.0000346686,(hCoV-19/SouthAfrica/NHLS-UCT-GS-1047/2020|EPI_ISL_700539|2020-10-28:0.0000007185,(hCoV-19/SouthAfrica/NHLS-UCT-GS-7120/2020|EPI_ISL_960109|2020-11-30:0.0001052113,hCoV-19/SouthAfrica/NHLS-UCT-GS-1044/2020|EPI_ISL_960127|2020-10-28:0.0000007185):0.0000007185):0.0000007185):0.0000007185,(hCoV-19/SouthAfrica/NHLS-UCT-GS-0669/2020|EPI_ISL_700482|2020-10-23:0.0000000000,hCoV-19/SouthAfrica/NHLS-UCT-GS-1071/2020|EPI_ISL_700540|2020-10-26:0.0000000000):0.0000007185):0.0000007185):0.0000007185):0.0000007185,(((hCoV-19/SouthAfrica/NHLS-UCT-GS-7067-KRISP/2020|EPI_ISL_696495|2020-11-25:0.0000346698,hCoV-19/SouthAfrica/NHLS-UCT-GS-7032-KRISP/2020|EPI_ISL_696520|2020-11-24:0.0000698975):0.0000007185,(hCoV-19/SouthAfrica/NHLS-UCT-GS-0662/2020|EPI_ISL_700460|2020-10-22:0.0000007185,(hCoV-19/SouthAfrica/NHLS-UCT-GS-1028/2020|EPI_ISL_700590|2020-10-27:0.0000346698,hCoV-19/SouthAfrica/KRISP-EC-K005341/2020|EPI_ISL_678626|2020-11-12:0.0000699267):0.0000007185):0.0000007185):0.0000007185,hCoV-19/SouthAfrica/NHLS-UCT-GS-0684/2020|EPI_ISL_700535|2020-10-23:0.0000007185):0.0000007185):0.0000007185,(hCoV-19/SouthAfrica/NHLS-UCT-GS-1079/2020|EPI_ISL_700464|2020-10-29:0.0000007185,hCoV-19/SouthAfrica/NHLS-UCT-GS-1042/2020|EPI_ISL_700563|2020-10-28:0.0000007185):0.0000007185):0.0000007185,((hCoV-19/SouthAfrica/NHLS-UCT-GS-3569-KRISP/2020|EPI_ISL_696488|2020-11-20:0.0000698710,(hCoV-19/SouthAfrica/NHLS-UCT-GS-7063-KRISP/2020|EPI_ISL_696492|2020-11-24:0.0001389811,hCoV-19/SouthAfrica/NHLS-UCT-GS-1145/2020|EPI_ISL_700554|2020-11-02:0.0000343457):0.0000347894):0.0000007185,(hCoV-19/SouthAfrica/NHLS-UCT-GS-0677/2020|EPI_ISL_700469|2020-10-20:0.0000007185,((hCoV-19/SouthAfrica/NHLS-UCT-GS-1376/2020|EPI_ISL_700485|2020-11-13:0.0000007185,hCoV-19/SouthAfrica/NHLS-UCT-GS-7035-KRISP/2020|EPI_ISL_696501|2020-11-24:0.0001043828):0.0000007185,hCoV-19/SouthAfrica/NHLS-UCT-GS-1198/2020|EPI_ISL_700496|2020-11-03:0.0000007185):0.0000007185):0.0000007185):0.0000007185):0.0000007185,hCoV-19/SouthAfrica/NHLS-UCT-GS-0659/2020|EPI_ISL_700581|2020-10-22:0.0000007185):0.0000007185,(hCoV-19/SouthAfrica/NHLS-UCT-GS-1851-KRISP/2020|EPI_ISL_696466|2020-11-19:0.0000346744,((((hCoV-19/SouthAfrica/NHLS-UCT-GS-1395-KRISP/2020|EPI_ISL_696474|2020-11-18:0.0001751141,hCoV-19/SouthAfrica/NHLS-UCT-GS-7065-KRISP/2020|EPI_ISL_696503|2020-11-25:0.0001402235):0.0000342998,hCoV-19/SouthAfrica/NHLS-UCT-GS-3553-KRISP/2020|EPI_ISL_696481|2020-11-19:0.0000007185):0.0000007185,hCoV-19/SouthAfrica/NHLS-UCT-GS-7036-KRISP/2020|EPI_ISL_696507|2020-11-24:0.0000699551):0.0000017889,hCoV-19/SouthAfrica/NHLS-UCT-GS-1151/2020|EPI_ISL_960122|2020-11-02:0.0001383763):0.0000414749):0.0000007185):0.0000007185,hCoV-19/SouthAfrica/NHLS-UCT-GS-0666/2020|EPI_ISL_700587|2020-10-23:0.0000007185):0.0000007185,(hCoV-19/SouthAfrica/KRISP-K006840/2020|EPI_ISL_825109|2020-11-24:0.0000007185,hCoV-19/SouthAfrica/NHLS-UCT-GS-0660/2020|EPI_ISL_700438|2020-10-22:0.0000694559):0.0000007185):0.0000343280,(((((((hCoV-19/SouthAfrica/NHLS-UCT-GS-3558-KRISP/2020|EPI_ISL_696459|2020-11-20:0.0000698942,hCoV-19/SouthAfrica/NHLS-UCT-GS-1454-KRISP/2020|EPI_ISL_696470|2020-11-19:0.0001748673):0.0000007185,((hCoV-19/SouthAfrica/NHLS-UCT-GS-1383/2020|EPI_ISL_700456|2020-11-13:0.0000699055,hCoV-19/SouthAfrica/NHLS-UCT-GS-1380/2020|EPI_ISL_700524|2020-11-13:0.0000346714):0.0000346700,(hCoV-19/SouthAfrica/NHLS-UCT-GS-1388/2020|EPI_ISL_700475|2020-11-12:0.0000699219,hCoV-19/SouthAfrica/KRISP-WC-SA04352428/2020|EPI_ISL_736929|2020-11-24:0.0000346785):0.0000346781):0.0000007185):0.0000007185,hCoV-19/SouthAfrica/NHLS-UCT-GS-1269/2020|EPI_ISL_700461|2020-11-05:0.0000007185):0.0000007185,((hCoV-19/SouthAfrica/NHLS-UCT-GS-0671/2020|EPI_ISL_700483|2020-10-23:0.0000007185,(hCoV-19/SouthAfrica/NHLS-UCT-GS-7189/2020|EPI_ISL_960100|2020-12-01:0.0001044006,hCoV-19/SouthAfrica/NHLS-UCT-GS-0672/2020|EPI_ISL_960129|2020-10-23:0.0000347616):0.0000007185):0.0000007185,(hCoV-19/SouthAfrica/NHLS-UCT-GS-1107/2020|EPI_ISL_700504|2020-11-04:0.0001043420,hCoV-19/SouthAfrica/NHLS-UCT-GS-7147/2020|EPI_ISL_960099|2020-12-01:0.0001044844):0.0000007185):0.0000007185):0.0000007185,hCoV-19/SouthAfrica/NHLS-UCT-GS-1131/2020|EPI_ISL_700487|2020-11-06:0.0000007185):0.0000007185,(hCoV-19/SouthAfrica/NHLS-UCT-GS-1030/2020|EPI_ISL_700498|2020-10-27:0.0000699160,hCoV-19/SouthAfrica/NHLS-UCT-GS-7037-KRISP/2020|EPI_ISL_696512|2020-11-24:0.0000698310):0.0000007185):0.0000007185,hCoV-19/SouthAfrica/NHLS-UCT-GS-1067/2020|EPI_ISL_700428|2020-10-30:0.0000007185):0.0000007185):0.0000697326,hCoV-19/SouthAfrica/Tygerberg-457/2020|EPI_ISL_745183|2020-12-07:0.0001036241):0.0001392548):0.0000007185):0.0000007185,(hCoV-19/SouthAfrica/UFS-VIRO-NGS-92/2020|EPI_ISL_912492|2020-12-03:0.0000007185,hCoV-19/SouthAfrica/VIDA-KRISP-V001004/2020|EPI_ISL_940855|2020-11-17:0.0000348489):0.0001037071):0.0000014470,hCoV-19/SouthAfrica/KRISP-K008204/2021|EPI_ISL_944148|2021-01-04:0.0001749563):0.0000022003,((((hCoV-19/SouthAfrica/N00614/2020|EPI_ISL_940078|2020-12-14:0.0001102418,hCoV-19/SouthAfrica/N00648/2020|EPI_ISL_940101|2020-12-14:0.0000757133):0.0000007185,hCoV-19/SouthAfrica/N00642/2020|EPI_ISL_940096|2020-12-17:0.0002243685):0.0000007185,((((hCoV-19/SouthAfrica/N00616/2020|EPI_ISL_940079|2020-12-14:0.0000747846,hCoV-19/SouthAfrica/N00633/2020|EPI_ISL_940089|2020-12-17:0.0000743952):0.0000007185,hCoV-19/SouthAfrica/N00652/2020|EPI_ISL_940104|2020-12-14:0.0001114918):0.0000007185,hCoV-19/SouthAfrica/N00628/2020|EPI_ISL_940086|2020-12-20:0.0000353542):0.0000007185,((hCoV-19/SouthAfrica/N00671/2020|EPI_ISL_940117|2020-12-14:0.0000356203,(hCoV-19/SouthAfrica/N00676/2020|EPI_ISL_940120|2020-12-13:0.0002184274,hCoV-19/SouthAfrica/N00698/2020|EPI_ISL_940135|2020-12-11:0.0000759602):0.0000007185):0.0000007185,(hCoV-19/SouthAfrica/N00681/2020|EPI_ISL_940124|2020-12-17:0.0001806782,hCoV-19/SouthAfrica/N00700/2020|EPI_ISL_940136|2020-12-13:0.0000355852):0.0000714941):0.0000007185):0.0000353670):0.0000348803,hCoV-19/SouthAfrica/N00348/2020|EPI_ISL_712090|2020-10-30:0.0000372024):0.0000709096):0.0000318596,(((((hCoV-19/SouthAfrica/KRISP-EC-K005231/2020|EPI_ISL_678594|2020-11-18:0.0001500569,hCoV-19/Ghana/NMIMR-TRA-204/2021|EPI_ISL_1018086|2021-01-14:0.0004223660):0.0000656706,hCoV-19/SouthAfrica/Tygerberg-382/2020|EPI_ISL_745124|2020-12-01:0.0000706626):0.0000007185,((((hCoV-19/SouthAfrica/KRISP-K007810/2020|EPI_ISL_860581|2020-12-30:0.0001045609,hCoV-19/SouthAfrica/Tygerberg-443/2020|EPI_ISL_745178|2020-12-07:0.0000348221):0.0000348829,hCoV-19/SouthAfrica/Tygerberg-380/2020|EPI_ISL_745151|2020-12-01:0.0000347221):0.0000341261,hCoV-19/SouthAfrica/Tygerberg-383/2020|EPI_ISL_745152|2020-12-01:0.0001031750):0.0000007185,hCoV-19/SouthAfrica/Tygerberg-412/2020|EPI_ISL_745163|2020-12-05:0.0000007185):0.0000007185):0.0000007185,hCoV-19/SouthAfrica/KRISP-EC-K005252/2020|EPI_ISL_678561|2020-11-18:0.0001051455):0.0000340934,((hCoV-19/SouthAfrica/N00343/2020|EPI_ISL_712091|2020-10-28:0.0001109426,hCoV-19/SouthAfrica/Tygerberg-381/2020|EPI_ISL_745137|2020-12-01:0.0000370724):0.0000007185,hCoV-19/SouthAfrica/Tygerberg-416/2020|EPI_ISL_745145|2020-12-05:0.0000701381):0.0000007185):0.0000348353):0.0000007185,((((hCoV-19/SouthAfrica/NHLS-UCT-GS-7016-KRISP/2020|EPI_ISL_696480|2020-11-19:0.0001125341,hCoV-19/SouthAfrica/Tygerberg-402/2020|EPI_ISL_745112|2020-12-04:0.0000007185):0.0000347863,(hCoV-19/SouthAfrica/Tygerberg-417/2020|EPI_ISL_745116|2020-12-05:0.0000352660,hCoV-19/SouthAfrica/Tygerberg-462/2020|EPI_ISL_745150|2020-12-08:0.0001737394):0.0000007185):0.0000007185,(hCoV-19/SouthAfrica/Tygerberg-449/2020|EPI_ISL_745147|2020-12-07:0.0000349424,hCoV-19/SouthAfrica/KRISP-WC-SA04352360/2020|EPI_ISL_736939|2020-11-24:0.0000698690):0.0000347363):0.0000007185,((((((((((((((((((((((hCoV-19/SouthAfrica/KRISP-EC-K005235/2020|EPI_ISL_678554|2020-11-18:0.0000710587,hCoV-19/SouthAfrica/KRISP-EC-K005250/2020|EPI_ISL_678556|2020-11-18:0.0000351051):0.0000007185,(((hCoV-19/SouthAfrica/R21002-20/2020|EPI_ISL_940067|2020-12-21:0.0001103612,(hCoV-19/SouthAfrica/N00336/2020|EPI_ISL_712085|2020-10-30:0.0000375400,hCoV-19/SouthAfrica/N00350/2020|EPI_ISL_712089|2020-10-28:0.0000370013):0.0000366935):0.0000714070,((hCoV-19/SouthAfrica/NHLS-UCT-GS-0683/2020|EPI_ISL_700450|2020-10-22:0.0000342613,hCoV-19/UnitedArabEmirates/4359/2020|EPI_ISL_860088|2020-12-26:0.0000342586):0.0000340506,(hCoV-19/SouthAfrica/Tygerberg-385/2020|EPI_ISL_745142|2020-12-01:0.0000341357,hCoV-19/SouthAfrica/Tygerberg-384/2020|EPI_ISL_745143|2020-12-01:0.0000007185):0.0000691597):0.0000342518):0.0000007185,(hCoV-19/SouthAfrica/Tygerberg-393/2020|EPI_ISL_745132|2020-12-03:0.0000700308,hCoV-19/SouthAfrica/Tygerberg-399/2020|EPI_ISL_745134|2020-12-04:0.0000007185):0.0000007185):0.0000007185):0.0000341362,hCoV-19/SouthAfrica/Tygerberg-422/2020|EPI_ISL_745146|2020-12-05:0.0001393070):0.0000007185,(hCoV-19/SouthAfrica/Tygerberg-454/2020|EPI_ISL_745149|2020-12-07:0.0000342074,hCoV-19/SouthAfrica/Tygerberg-455/2020|EPI_ISL_745181|2020-12-07:0.0000692674):0.0000690414):0.0000007185,(((hCoV-19/SouthAfrica/KRISP-EC-K005213/2020|EPI_ISL_678562|2020-11-18:0.0001764107,hCoV-19/Mozambique/INS-K007980/2021|EPI_ISL_887419|2021-01-06:0.0001434710):0.0001394261,hCoV-19/SouthAfrica/Tygerberg-418/2020|EPI_ISL_745164|2020-12-05:0.0001731120):0.0000007185,hCoV-19/SouthAfrica/Tygerberg-389/2020|EPI_ISL_745113|2020-12-02:0.0000351971):0.0000007185):0.0000007185,hCoV-19/SouthAfrica/Tygerberg-441/2020|EPI_ISL_745177|2020-12-07:0.0000341368):0.0000341026,(((((((((hCoV-19/Botswana/CV1304694/2021|EPI_ISL_962880|2021-01-22:0.0000366882,(hCoV-19/Botswana/CV1606038/2021|EPI_ISL_968857|2021-01-21:0.0000015042,hCoV-19/Botswana/CV1617223/2021|EPI_ISL_940762|2021-01-19:0.0001236296):0.0000860888):0.0000356859,((((hCoV-19/Botswana/AABI6705/2021|EPI_ISL_962886|2021-01-21:0.0000007185,hCoV-19/Botswana/CV1404955/2021|EPI_ISL_940768|2021-01-21:0.0001091611):0.0001095951,(hCoV-19/Botswana/AAB16001/2021|EPI_ISL_944790|2021-01-21:0.0000715389,hCoV-19/Botswana/AAB15985/2021|EPI_ISL_949068|2021-01-21:0.0000576724):0.0004441528):0.0001292071,hCoV-19/Botswana/CV1108812/2021|EPI_ISL_965277|2021-01-21:0.0000007185):0.0000422679,hCoV-19/Botswana/CV1007487/2021|EPI_ISL_965909|2021-01-18:0.0001599770):0.0000717500):0.0000811858,hCoV-19/Botswana/CV1616790/2021|EPI_ISL_940765|2021-01-20:0.0000717338):0.0000014742,(hCoV-19/Botswana/CV1507451/2021|EPI_ISL_968214|2021-01-20:0.0000007185,hCoV-19/Botswana/AAB16616/2021|EPI_ISL_940844|2021-01-20:0.0000007185):0.0000705641):0.0000786890,(hCoV-19/Botswana/CV1108662/2021|EPI_ISL_965264|2021-01-21:0.0001472800,(hCoV-19/Botswana/AAB16640/2021|EPI_ISL_965178|2021-01-22:0.0001805486,hCoV-19/Botswana/CV1507413/2021|EPI_ISL_940776|2021-01-20:0.0000015370):0.0000007185):0.0000014470):0.0000014700,(hCoV-19/Botswana/CV1007403/2021|EPI_ISL_965181|2021-01-21:0.0003011282,hCoV-19/Botswana/CV1616893/2021|EPI_ISL_969034|2021-01-20:0.0004639864):0.0000441145):0.0002374786,hCoV-19/SouthAfrica/KRISP-EC-K004577/2020|EPI_ISL_660612|2020-11-11:0.0001050507):0.0000577461,hCoV-19/SouthAfrica/N00340/2020|EPI_ISL_712070|2020-11-04:0.0000356923):0.0000007185,(hCoV-19/SouthAfrica/Tygerberg-388/2020|EPI_ISL_745154|2020-12-02:0.0000007185,hCoV-19/SouthAfrica/Tygerberg-427/2020|EPI_ISL_745166|2020-12-06:0.0000342696):0.0000341246):0.0000007185):0.0000559272,hCoV-19/SouthAfrica/Tygerberg-423/2020|EPI_ISL_745119|2020-12-06:0.0001433456):0.0000007185,hCoV-19/SouthAfrica/Tygerberg-445/2020|EPI_ISL_745136|2020-12-07:0.0000347471):0.0000007185,(((hCoV-19/SouthAfrica/Tygerberg-413/2020|EPI_ISL_745111|2020-12-05:0.0000007185,(hCoV-19/SouthAfrica/Tygerberg-428/2020|EPI_ISL_745114|2020-12-06:0.0001074849,hCoV-19/SouthAfrica/Tygerberg-448/2020|EPI_ISL_745131|2020-12-07:0.0000301923):0.0000007185):0.0000007185,hCoV-19/SouthAfrica/Tygerberg-447/2020|EPI_ISL_745133|2020-12-07:0.0000007185):0.0000022577,hCoV-19/SouthAfrica/Tygerberg-433/2020|EPI_ISL_745170|2020-12-07:0.0000007185):0.0000007185):0.0000007185,hCoV-19/SouthAfrica/Tygerberg-451/2020|EPI_ISL_745148|2020-12-07:0.0001036405):0.0000007185,(hCoV-19/SouthAfrica/Tygerberg-434/2020|EPI_ISL_745171|2020-12-07:0.0000696737,hCoV-19/SouthAfrica/Tygerberg-435/2020|EPI_ISL_745172|2020-12-07:0.0001742445):0.0000346848):0.0000007185,hCoV-19/SouthAfrica/Tygerberg-456/2020|EPI_ISL_745182|2020-12-07:0.0000694028):0.0000007185,hCoV-19/SouthAfrica/Tygerberg-461/2020|EPI_ISL_745186|2020-12-07:0.0000348382):0.0000007185,(hCoV-19/SouthAfrica/Tygerberg-403/2020|EPI_ISL_745135|2020-12-04:0.0000350164,hCoV-19/SouthAfrica/Tygerberg-404/2020|EPI_ISL_745144|2020-12-04:0.0000007185):0.0001741779):0.0000007185,hCoV-19/SouthAfrica/Tygerberg-419/2020|EPI_ISL_745109|2020-12-05:0.0000366288):0.0000007185,hCoV-19/SouthAfrica/Tygerberg-425/2020|EPI_ISL_745115|2020-12-06:0.0000007185):0.0000007185,hCoV-19/SouthAfrica/Tygerberg-444/2020|EPI_ISL_745127|2020-12-07:0.0000708731):0.0000007185,hCoV-19/SouthAfrica/Tygerberg-450/2020|EPI_ISL_745180|2020-12-07:0.0001391403):0.0000007185,hCoV-19/SouthAfrica/N00333/2020|EPI_ISL_712080|2020-11-04:0.0000007185):0.0000007185,(hCoV-19/SouthAfrica/Tygerberg-440/2020|EPI_ISL_745176|2020-12-07:0.0000007185,hCoV-19/SouthAfrica/Tygerberg-446/2020|EPI_ISL_745179|2020-12-07:0.0000007185):0.0001036385):0.0000007185,(((hCoV-19/SouthAfrica/KRISP-K007829/2020|EPI_ISL_860597|2020-12-20:0.0002451802,hCoV-19/SouthAfrica/Tygerberg-438/2020|EPI_ISL_745175|2020-12-07:0.0000347314):0.0000007185,(((hCoV-19/SouthAfrica/Tygerberg-414/2020|EPI_ISL_745120|2020-12-05:0.0000007185,((hCoV-19/SouthAfrica/Tygerberg-387/2020|EPI_ISL_745121|2020-12-02:0.0000351680,hCoV-19/SouthAfrica/Tygerberg-424/2020|EPI_ISL_745122|2020-12-06:0.0001714406):0.0000420576,hCoV-19/SouthAfrica/Tygerberg-431/2020|EPI_ISL_745169|2020-12-07:0.0000682053):0.0000007185):0.0000007185,hCoV-19/SouthAfrica/Tygerberg-379/2020|EPI_ISL_745138|2020-12-01:0.0000371744):0.0000007185,hCoV-19/SouthAfrica/Tygerberg-394/2020|EPI_ISL_745139|2020-12-03:0.0000733945):0.0000007185):0.0000007185,hCoV-19/SouthAfrica/Tygerberg-420/2020|EPI_ISL_745165|2020-12-05:0.0001039641):0.0000347176):0.0000007185):0.0000007185):0.0000346791,(hCoV-19/SouthAfrica/Tygerberg-426/2020|EPI_ISL_745123|2020-12-06:0.0000007185,hCoV-19/SouthAfrica/Tygerberg-464/2020|EPI_ISL_745128|2020-11-28:0.0000709828):0.0000007185):0.0000693502,hCoV-19/SouthAfrica/Tygerberg-409/2020|EPI_ISL_745110|2020-12-05:0.0002567424):0.0000007185,hCoV-19/SouthAfrica/VIDA-KRISP-K008056/2020|EPI_ISL_940857|2020-12-22:0.0003536684):0.0000347800,(hCoV-19/SouthAfrica/KRISP-EC-K004565/2020|EPI_ISL_660606|2020-11-12:0.0001056731,hCoV-19/SouthAfrica/KRISP-EC-K004570/2020|EPI_ISL_660608|2020-11-11:0.0001066562):0.0001049849):0.0001255931,(hCoV-19/SouthAfrica/KRISP-EC-K005268/2020|EPI_ISL_678550|2020-11-18:0.0001101623,hCoV-19/SouthAfrica/KRISP-EC-K005300/2020|EPI_ISL_678555|2020-11-19:0.0001440538):0.0000350922):0.0000410455,hCoV-19/SouthAfrica/KRISP-EC-K005220/2020|EPI_ISL_678590|2020-11-18:0.0001509527):0.0000416215,((hCoV-19/SouthAfrica/KRISP-K004554/2020|EPI_ISL_660251|2020-10-27:0.0003481216,(hCoV-19/SouthAfrica/N00032/2020|EPI_ISL_622976|2020-08-12:0.0002280265,(hCoV-19/SouthAfrica/N00095/2020|EPI_ISL_622942|2020-08-15:0.0002199375,hCoV-19/SouthAfrica/LR00008/2020|EPI_ISL_515138|2020-06-30:0.0000356616):0.0000353701):0.0000354229):0.0000007185,((((hCoV-19/Switzerland/BE-ETHZ-360022/2020|EPI_ISL_693878|2020-11-10:0.0000694471,((((hCoV-19/Kenya/C69483/2020|EPI_ISL_968909|2020-11-03:0.0000007185,hCoV-19/Kenya/C68693/2020|EPI_ISL_855545|2020-11-02:0.0000007185):0.0000709912,hCoV-19/USA/TX-HMH-MCoV-19186/2020|EPI_ISL_783677|2020-11-24:0.0000347658):0.0000347115,hCoV-19/Kenya/C51643/2020|EPI_ISL_806604|2020-08-30:0.0000007185):0.0000694421,(hCoV-19/Kenya/C74912/2020|EPI_ISL_968997|2020-11-25:0.0002237415,(hCoV-19/Australia/SAP524/2020|EPI_ISL_622763|2020-10-27:0.0000007185,hCoV-19/Australia/SAP529/2020|EPI_ISL_622764|2020-10-29:0.0000007185):0.0002466854):0.0000007185):0.0000347370):0.0000007185,((((hCoV-19/Kenya/C67287/2020|EPI_ISL_968903|2020-10-28:0.0000007185,hCoV-19/Kenya/C78923/2021|EPI_ISL_968858|2021-01-04:0.0000763083):0.0003017656,hCoV-19/Kenya/C75341/2020|EPI_ISL_1039226|2020-12-03:0.0002943509):0.0000230723,hCoV-19/Kenya/C73522/2020|EPI_ISL_968941|2020-11-24:0.0002511710):0.0000007185,(((hCoV-19/Kenya/C75830/2020|EPI_ISL_968810|2020-11-18:0.0001138550,hCoV-19/Kenya/C75964/2020|EPI_ISL_855543|2020-12-03:0.0000744226):0.0000007185,hCoV-19/Kenya/C46518/2020|EPI_ISL_806585|2020-08-20:0.0001097632):0.0000007185,hCoV-19/Kenya/C41293/2020|EPI_ISL_806702|2020-08-08:0.0001083652):0.0000007185):0.0000007185):0.0000007185,((((hCoV-19/Kenya/C74924/2020|EPI_ISL_968955|2020-11-28:0.0000366354,hCoV-19/Kenya/C75185/2020|EPI_ISL_968956|2020-12-03:0.0000726064):0.0000353310,hCoV-19/Kenya/C68757/2020|EPI_ISL_855537|2020-11-02:0.0000753681):0.0000353688,hCoV-19/Germany/HH-HPI-p2924/2020|EPI_ISL_959903|2020-08-29:0.0001047529):0.0000347885,hCoV-19/Kenya/C76904/2020|EPI_ISL_968828|2020-12-10:0.0003421787):0.0000007185):0.0001388279,(((hCoV-19/USA/CA-ALSR-5936/2020|EPI_ISL_878687|2020-10-20:0.0000007185,hCoV-19/USA/CA-ALSR-5939/2020|EPI_ISL_878693|2020-10-20:0.0000007185):0.0000346999,(hCoV-19/USA/MI-UM-10036707756/2020|EPI_ISL_682113|2020-10-30:0.0000007185,hCoV-19/USA/MI-UM-10036814344/2020|EPI_ISL_728402|2020-11-06:0.0000007185):0.0000007185):0.0000007185,(hCoV-19/Ghana/NMIMR-NTRA-15015/2020|EPI_ISL_1018094|2020-12-24:0.0000347206,hCoV-19/USA/NY-NYCPHL-001435/2020|EPI_ISL_683802|2020-11-23:0.0000347070):0.0000693618):0.0003479254):0.0000007185):0.0000007185):0.0000348012,(((((hCoV-19/Bermuda/204990920/2020|EPI_ISL_780390|2020-11-08:0.0000007185,(((((hCoV-19/Bermuda/204990922/2020|EPI_ISL_780392|2020-11-10:0.0001040820,hCoV-19/Aruba/AW-RIVM-10777/2021|EPI_ISL_904762|2021-01-20:0.0000696911):0.0000696773,((((((hCoV-19/Mexico/BCN-ALSR-4772/2020|EPI_ISL_730132|2020-08-25:0.0000348102,hCoV-19/Rwanda/NRLNAT1058/2020|EPI_ISL_925893|2020-12-16:0.0000347950):0.0000007185,hCoV-19/USA/CA-CHLA-PLM20045761/2020|EPI_ISL_753634|2020-11-30:0.0000007185):0.0000007185,(hCoV-19/USA/VA-DCLS-1416/2020|EPI_ISL_581542|2020-07-13:0.0000000000,hCoV-19/USA/WI-WSLH-201094/2020|EPI_ISL_803337|2020-09-04:0.0000000000):0.0000007185):0.0000007185,((((hCoV-19/USA/MD-HP02334/2020|EPI_ISL_1036335|2020-12-09:0.0000007185,hCoV-19/Ghana/NMIMR-TRA-175/2021|EPI_ISL_1018076|2021-01-12:0.0000348656):0.0000007185,hCoV-19/USA/VA-CDC-2-3714469/2020|EPI_ISL_751546|2020-11-18:0.0000710913):0.0001040896,((hCoV-19/Australia/NSW1232/2020|EPI_ISL_740863|2020-11-30:0.0000007185,hCoV-19/Australia/NSW1233/2020|EPI_ISL_740864|2020-11-29:0.0000348586):0.0000461407,hCoV-19/NewZealand/20CV0576/2020|EPI_ISL_661260|2020-11-20:0.0000377385):0.0000926838):0.0000696878,hCoV-19/USA/MI-UM-10036555109/2020|EPI_ISL_640201|2020-10-21:0.0000007185):0.0000007185):0.0000007185,hCoV-19/USA/TX-HMH-MCoV-13535/2020|EPI_ISL_788660|2020-08-21:0.0000007185):0.0000007185,(((hCoV-19/SintMaarten/SX-RIVM-10823/2021|EPI_ISL_1035243|2021-01-21:0.0000695937,hCoV-19/SintMaarten/SX-RIVM-10803/2021|EPI_ISL_1035247|2021-01-21:0.0000007185):0.0000007185,hCoV-19/Guadeloupe/IPP02958/2021|EPI_ISL_1013417|2021-02-01:0.0000696109):0.0002097542,hCoV-19/Singapore/1129/2020|EPI_ISL_626644|2020-10-30:0.0001052572):0.0000346111):0.0000007185):0.0000696647,(((hCoV-19/SintMaarten/SX-RIVM-10828/2021|EPI_ISL_1035238|2021-01-21:0.0000348517,(hCoV-19/SintMaarten/SX-RIVM-10825/2021|EPI_ISL_1035241|2021-01-21:0.0000007185,hCoV-19/SintMaarten/SX-RIVM-10805/2021|EPI_ISL_1035245|2021-01-21:0.0000007185):0.0000007185):0.0000007185,(hCoV-19/SintMaarten/SX-RIVM-10827/2021|EPI_ISL_1035239|2021-01-21:0.0000007185,hCoV-19/SintMaarten/SX-RIVM-10826/2021|EPI_ISL_1035240|2021-01-21:0.0000007185):0.0001040186):0.0000348501,hCoV-19/Mexico/NLE-UANL-023/2020|EPI_ISL_779186|2020-11-19:0.0000007185):0.0001742546):0.0000007185,((((hCoV-19/USA/NC-CDC-2-3693770/2020|EPI_ISL_747120|2020-11-02:0.0000347795,hCoV-19/USA/LA-EVTL1855/2020|EPI_ISL_1039557|2020-10-27:0.0000696966):0.0000007185,(hCoV-19/Ghana/NMIMR-TRA-198/2021|EPI_ISL_1018084|2021-01-13:0.0000007185,hCoV-19/USA/MD-HP02172/2021|EPI_ISL_981168|2021-02-05:0.0000007185):0.0001395782):0.0002095618,hCoV-19/Mexico/AGS-InDRE-89/2020|EPI_ISL_658891|2020-11-01:0.0001390667):0.0000007185,(hCoV-19/SouthKorea/USAFSAM-S0437/2020|EPI_ISL_1038791|2020-11-26:0.0004196746,hCoV-19/Japan/Donner174/2020|EPI_ISL_915367|2020-11-20:0.0001040141):0.0000007185):0.0000007185):0.0000007185,(hCoV-19/Taiwan/NTU45/2020|EPI_ISL_872596|2020-12-12:0.0000007185,hCoV-19/Taiwan/CGMH-CGU-33/2020|EPI_ISL_660545|2020-10-04:0.0000007185):0.0002095781):0.0000240289):0.0000106473,(hCoV-19/Rwanda/NRLNAT1027/2020|EPI_ISL_930567|2020-12-13:0.0003494679,hCoV-19/Taiwan/CGMH-CGU-42/2020|EPI_ISL_956323|2020-12-02:0.0002795453):0.0000346501):0.0001742630,hCoV-19/Rwanda/NRLNAT2023/2020|EPI_ISL_960278|2020-08-21:0.0003843566):0.0000007185,((hCoV-19/Mozambique/KRISP-MZ154278/2020|EPI_ISL_636975|2020-07-07:0.0000704200,hCoV-19/Mozambique/KRISP-MZ157469/2020|EPI_ISL_636977|2020-07-11:0.0000696323):0.0000348710,hCoV-19/ElSalvador/INS-01/2020|EPI_ISL_671974|2020-09-16:0.0003139062):0.0000007185):0.0000007185,(hCoV-19/Nigeria/OS-CV301/2020|EPI_ISL_729979|2020-09-01:0.0002793206,(hCoV-19/Nigeria/OS-CV302/2020|EPI_ISL_729980|2020-09-03:0.0001394297,hCoV-19/Nigeria/OY260-CV55/2020|EPI_ISL_487101|2020-05-16:0.0000348720):0.0000348509):0.0001040489):0.0000348504):0.0000007185,(hCoV-19/Georgia/Tb-7856/2020|EPI_ISL_481380|2020-05-01:0.0000696529,hCoV-19/Botswana/BOT2283/2020|EPI_ISL_560385|2020-04-07:0.0000721411):0.0000007185):0.0000007185,(hCoV-19/Zimbabwe/ZW-29/2020|EPI_ISL_647978|2020-03-01:0.0000007185,hCoV-19/SierraLeone/KGH-G-8548/2020|EPI_ISL_512811|2020-03-30:0.0000696555):0.0000007185):0.0000007185,((((((((((((((hCoV-19/Nigeria/OY008-CV29/2020|EPI_ISL_455429|2020-03-27:0.0000000000,hCoV-19/Tunisia/61689/2020|EPI_ISL_699655|2020-11-23:0.0000000000):0.0000000000,hCoV-19/Mexico/CMX-INER-0007/2020|EPI_ISL_837609|2020-03-20:0.0000000000):0.0000000000,hCoV-19/Germany/SH-ChVir2109/2020|EPI_ISL_729505|2020-03-13:0.0000000000):0.0000000000,hCoV-19/Aruba/AW-RIVM-10114/2020|EPI_ISL_547447|2020-03-18:0.0000000000):0.0000000000,hCoV-19/Morocco/RMPS-05/2020|EPI_ISL_469053|2020-03-30:0.0000000000):0.0000000000,hCoV-19/Botswana/BOT0455/2020|EPI_ISL_560386|2020-03-28:0.0000000000):0.0000000000,hCoV-19/Colombia/VAC-INS-82320/2020|EPI_ISL_456151|2020-03-19:0.0000000000):0.0000000000,hCoV-19/Thailand/CU-SI2012946-NT/2020|EPI_ISL_937537|2020-04-14:0.0000000000):0.0000000000,hCoV-19/Cambodia/2018/2020|EPI_ISL_956389|2020-03-13:0.0000000000):0.0000000000,hCoV-19/Iceland/61/2020|EPI_ISL_417731|2020-03-06:0.0000000000):0.0000000000,hCoV-19/Singapore/947/2020|EPI_ISL_538481|2020-04-06:0.0000000000):0.0000000000,hCoV-19/Mexico/CMX-IBT-IMSS-02/2020|EPI_ISL_955257|2020-04-01:0.0000000000):0.0000007185,((hCoV-19/Montenegro/ChVir-1265622002/2020|EPI_ISL_516922|2020-03-17:0.0000007185,((hCoV-19/Tunisia/COV1482/2020|EPI_ISL_463006|2020-03-31:0.0000696495,(hCoV-19/Morocco/RMPS-01/2020|EPI_ISL_469017|2020-04-13:0.0000007185,hCoV-19/Morocco/RMPS-04/2020|EPI_ISL_469052|2020-03-30:0.0000007185):0.0000007185):0.0000348466,hCoV-19/Guatemala/19544/2020|EPI_ISL_837552|2020-08-13:0.0002469264):0.0000007185):0.0000007185,(((((hCoV-19/Tunisia/61628/2020|EPI_ISL_707697|2020-11-23:0.0000348528,(hCoV-19/Senegal/003/2020|EPI_ISL_418206|2020-02-28:0.0000007185,hCoV-19/Benin/1408/2020|EPI_ISL_476825|2020-04-04:0.0000007185):0.0000348529):0.0000348480,(hCoV-19/CostaRica/INC-0176/2020|EPI_ISL_769989|2020-11-06:0.0002447093,(hCoV-19/CostaRica/INC-0123/2020|EPI_ISL_682262|2020-08-02:0.0000348480,((hCoV-19/CostaRica/INC-0187/2020|EPI_ISL_914794|2020-12-01:0.0001396032,hCoV-19/CostaRica/INC-0184/2020|EPI_ISL_770023|2020-11-24:0.0000696886):0.0001040083,(hCoV-19/CostaRica/INC-0167/2020|EPI_ISL_770017|2020-10-21:0.0000348592,hCoV-19/CostaRica/INC-0175/2020|EPI_ISL_770030|2020-11-05:0.0001040149):0.0000348575):0.0000348532):0.0000007185):0.0001395307):0.0000007185,(((hCoV-19/SriLanka/CDR-KK57/2020|EPI_ISL_525486|2020-07-21:0.0000770307,hCoV-19/SriLanka/CDR-KK224/2020|EPI_ISL_525488|2020-07-21:0.0001554529):0.0002953372,hCoV-19/Nigeria/ON752-CV144/2020|EPI_ISL_527890|2020-06-11:0.0001398421):0.0000347232,hCoV-19/Kenya/C77315/2020|EPI_ISL_968850|2020-12-14:0.0001510602):0.0000007185):0.0000007185,((((((((((hCoV-19/England/LOND-125085F/2020|EPI_ISL_665236|2020-10-27:0.0000349070,hCoV-19/Cameroon/CV423/2020|EPI_ISL_845552|2020-10-23:0.0000348592):0.0001040441,(((hCoV-19/Kenya/C71987/2020|EPI_ISL_968926|2020-11-17:0.0002162651,hCoV-19/Egypt/CUNCI-HGC11I024/2021|EPI_ISL_907106|2021-01-03:0.0000703061):0.0000348737,hCoV-19/Ireland/LH-NVRL-73IRL41490/2020|EPI_ISL_639856|2020-09-09:0.0000007185):0.0000348597,(hCoV-19/Kenya/C46148/2020|EPI_ISL_806583|2020-08-22:0.0000764882,hCoV-19/Kenya/C65877/2020|EPI_ISL_855530|2020-10-22:0.0001540949):0.0000007185):0.0000007185):0.0000240289,hCoV-19/SouthAfrica/KRISP-K007761/2020|EPI_ISL_825459|2020-12-14:0.0003671640):0.0000106626,(hCoV-19/Kenya/C67558/2020|EPI_ISL_968904|2020-10-29:0.0001100878,((((hCoV-19/Kenya/C69161/2020|EPI_ISL_968907|2020-11-03:0.0000007185,(hCoV-19/Australia/NSW1456/2020|EPI_ISL_845792|2020-11-28:0.0000007185,hCoV-19/Australia/NSW1290/2020|EPI_ISL_767856|2020-12-01:0.0000007185):0.0000348750):0.0000348913,hCoV-19/Kenya/C73683/2020|EPI_ISL_968942|2020-11-25:0.0001427507):0.0000697011,(hCoV-19/Kenya/C69462/2020|EPI_ISL_968908|2020-11-03:0.0000007185,hCoV-19/Kenya/C64718/2020|EPI_ISL_968885|2020-10-15:0.0000364458):0.0001454584):0.0000007185,hCoV-19/Finland/26LS7CF7/2020|EPI_ISL_759942|2020-10-26:0.0002095909):0.0001041087):0.0000347767):0.0000007185,((hCoV-19/Denmark/DCGC-10821/2020|EPI_ISL_670229|2020-11-02:0.0001280663,hCoV-19/Kenya/C70015/2020|EPI_ISL_968986|2020-11-09:0.0000376938):0.0002558220,hCoV-19/Thailand/NIH-2982/2020|EPI_ISL_430842|2020-03-18:0.0000348551):0.0000007185):0.0000007185,((((hCoV-19/Belgium/ULG-6939/2020|EPI_ISL_417020|2020-03-15:0.0000000000,hCoV-19/Belgium/ULG-10001/2020|EPI_ISL_421182|2020-03-30:0.0000000000):0.0000007185,hCoV-19/Belgium/ULG-9572/2020|EPI_ISL_418646|2020-03-21:0.0000007185):0.0000348554,((((hCoV-19/Kenya/C76621/2020|EPI_ISL_968820|2020-12-09:0.0000378874,hCoV-19/Kenya/C76646/2020|EPI_ISL_968822|2020-12-10:0.0000007185):0.0001122388,hCoV-19/Kenya/C32615/2020|EPI_ISL_806569|2020-07-14:0.0000007185):0.0002217033,hCoV-19/Kenya/C39298/2020|EPI_ISL_806701|2020-07-31:0.0001121420):0.0001451613,(hCoV-19/Kenya/C28502/2020|EPI_ISL_806550|2020-07-03:0.0001142755,hCoV-19/Kenya/C46862/2020|EPI_ISL_806586|2020-08-19:0.0003280681):0.0000399535):0.0000007185):0.0000007185,hCoV-19/France/IDF-2075/2020|EPI_ISL_415650|2020-03-02:0.0000007185):0.0000007185):0.0000007185,hCoV-19/Kenya/C69894/2020|EPI_ISL_968910|2020-11-05:0.0000007185):0.0000007185,hCoV-19/Kenya/D5/2020|EPI_ISL_457999|2020-05-22:0.0001787168):0.0000348519,(((((hCoV-19/Italy/VEN-IZSVe-20RS2272-32_PD/2020|EPI_ISL_977177|2020-11-20:0.0000348982,hCoV-19/Tunisia/55153/2020|EPI_ISL_634977|2020-10-31:0.0001041706):0.0000699299,hCoV-19/Tunisia/ADAGE-17872/2020|EPI_ISL_710537|2020-10-14:0.0002100714):0.0000343766,((hCoV-19/Tunisia/ADAGE-24755/2020|EPI_ISL_712062|2020-11-08:0.0000697706,hCoV-19/Tunisia/23-MHT_15/2020|EPI_ISL_855562|2020-09-14:0.0000349702):0.0000349089,hCoV-19/Tunisia/55006/2020|EPI_ISL_632310|2020-10-31:0.0000349341):0.0000349035):0.0002448097,(((((hCoV-19/SriLanka/CMC37019/2020|EPI_ISL_792549|2020-11-30:0.0001507918,(((hCoV-19/SriLanka/MIN01/2020|EPI_ISL_602564|2020-10-03:0.0000007185,hCoV-19/SriLanka/WB4/2020|EPI_ISL_602566|2020-10-22:0.0000007185):0.0000343548,hCoV-19/SriLanka/CA89803/2021|EPI_ISL_978919|2021-02-02:0.0002094053):0.0000014470,hCoV-19/SriLanka/CA89635/2021|EPI_ISL_978918|2021-02-02:0.0001743898):0.0000007185):0.0000382604,hCoV-19/SriLanka/C27607/2020|EPI_ISL_668453|2020-11-03:0.0000361882):0.0000769325,hCoV-19/SriLanka/W65/2020|EPI_ISL_792556|2020-12-07:0.0000717611):0.0002338413,hCoV-19/Jordan/SEARCH-5487/2020|EPI_ISL_755145|2020-08-22:0.0002102062):0.0000341599,(hCoV-19/Iraq/BAS-1/2020|EPI_ISL_956332|2020-10-01:0.0000697151,hCoV-19/Iraq/USAFSAM-S064/2020|EPI_ISL_812261|2020-06-16:0.0000007185):0.0000697096):0.0000007185):0.0000696646,(((hCoV-19/Ghana/WACCBIP-GS71/2021|EPI_ISL_944650|2021-01-06:0.0000007185,hCoV-19/Ghana/NMIMR-TRA-158/2021|EPI_ISL_1018075|2021-01-11:0.0000521618):0.0003686053,hCoV-19/Ghana/WACCBIP-GS119/2021|EPI_ISL_944651|2021-01-07:0.0002473237):0.0001734536,(hCoV-19/CotedIvoire/BKE0622/2020|EPI_ISL_614377|2020-07-15:0.0001754536,(hCoV-19/CotedIvoire/BKE0992/2020|EPI_ISL_614394|2020-09-09:0.0001768005,hCoV-19/CotedIvoire/BKE0994/2020|EPI_ISL_614395|2020-09-09:0.0000714056):0.0000007185):0.0000007185):0.0003141049):0.0000007185):0.0000007185,((((hCoV-19/Gabon/ITM-K028/2020|EPI_ISL_539576|2020-03-27:0.0000007185,hCoV-19/Benin/260/2020|EPI_ISL_476823|2020-03-17:0.0001041103):0.0000240289,hCoV-19/Mozambique/INS-K007933/2020|EPI_ISL_887424|2020-12-23:0.0003533427):0.0000106459,hCoV-19/CostaRica/INC-0188/2020|EPI_ISL_914795|2020-12-02:0.0003843819):0.0000007185,(hCoV-19/Kenya/C77282/2020|EPI_ISL_968832|2020-12-14:0.0002935049,(hCoV-19/Senegal/328/2020|EPI_ISL_420071|2020-03-17:0.0000007185,hCoV-19/Senegal/640/2020|EPI_ISL_420079|2020-03-20:0.0000573813):0.0002272805):0.0000007185):0.0000007185):0.0000007185):0.0000007185,((hCoV-19/Finland/13KS15A3/2020|EPI_ISL_737211|2020-06-13:0.0000696613,hCoV-19/HongKong/HKU-200723-106/2020|EPI_ISL_498271|2020-05-15:0.0000348554):0.0000348380,hCoV-19/NewZealand/20VR3068/2020|EPI_ISL_579407|2020-05-09:0.0000348465):0.0000007185):0.0000007185):0.0000007185):0.0000007185,((hCoV-19/Egypt/MASRI-028/2020|EPI_ISL_483038|2020-05-13:0.0001395334,hCoV-19/Mali/M002758/2020|EPI_ISL_487462|2020-04-13:0.0001040051):0.0000007185,(hCoV-19/Jamaica/JM-CDC-6603/2020|EPI_ISL_450797|2020-03-16:0.0000348477,hCoV-19/Senegal/2840/2020|EPI_ISL_481220|2020-04-06:0.0002154829):0.0000007185):0.0000007185):0.0000007185):0.0000007185,(((hCoV-19/Israel/CVL-n19050/2020|EPI_ISL_516899|2020-06-05:0.0000696817,((hCoV-19/Argentina/INEI095228/2020|EPI_ISL_849351|2020-10-16:0.0001040229,(hCoV-19/Argentina/INEI096222/2020|EPI_ISL_856790|2020-10-27:0.0001395642,hCoV-19/Argentina/INEI096359/2020|EPI_ISL_856796|2020-10-30:0.0002133035):0.0000007185):0.0000347395,hCoV-19/Argentina/INEI096084/2020|EPI_ISL_849371|2020-10-24:0.0001743530):0.0000348124):0.0000697119,(hCoV-19/SouthKorea/KCDC2762/2020|EPI_ISL_522541|2020-07-21:0.0000695891,(((hCoV-19/SouthKorea/KDCA0875/2020|EPI_ISL_955973|2020-11-14:0.0000000000,hCoV-19/SouthKorea/KDCA0428/2020|EPI_ISL_760212|2020-11-11:0.0000000000):0.0000007185,hCoV-19/SouthKorea/KDCA0876/2020|EPI_ISL_955974|2020-11-12:0.0000007185):0.0000696503,(hCoV-19/SouthKorea/KDCA0409/2020|EPI_ISL_760193|2020-11-07:0.0000348420,(hCoV-19/SouthKorea/KDCA0849/2020|EPI_ISL_955947|2020-11-18:0.0000007185,(hCoV-19/SouthKorea/KDCA0868/2020|EPI_ISL_955966|2020-11-18:0.0000007185,hCoV-19/SouthKorea/KDCA0869/2020|EPI_ISL_955967|2020-11-18:0.0000007185):0.0000348401):0.0000007185):0.0000348441):0.0000697728):0.0001041592):0.0000348227,((((hCoV-19/Algeria/G0638_2264/2020|EPI_ISL_418241|2020-03-02:0.0001040303,hCoV-19/Algeria/G0640_2265/2020|EPI_ISL_418242|2020-03-08:0.0000007185):0.0000348505,hCoV-19/Algeria/G40009-8862/2020|EPI_ISL_766873|2020-06-22:0.0001395328):0.0000007185,(hCoV-19/Tunisia/ADAGE-24758/2020|EPI_ISL_712063|2020-11-08:0.0002100586,((hCoV-19/Algeria/G42452-8847/2020|EPI_ISL_766862|2020-06-24:0.0001395889,hCoV-19/Algeria/G37138-8854/2020|EPI_ISL_766867|2020-06-18:0.0002793665):0.0000007185,(hCoV-19/Algeria/G38882-8853/2020|EPI_ISL_766866|2020-06-20:0.0000696804,hCoV-19/Tunisia/5008/2020|EPI_ISL_699656|2020-03-24:0.0003843432):0.0000007185):0.0000007185):0.0000693228):0.0000007185,hCoV-19/Algeria/G43521-8863/2020|EPI_ISL_766874|2020-06-21:0.0002444477):0.0000348462):0.0000007185):0.0000014774,hCoV-19/Zimbabwe/ZW-25/2020|EPI_ISL_647977|2020-03-01:0.0000007185):0.0000014736,hCoV-19/Belize/CDC-6852/2020|EPI_ISL_509714|2020-04-09:0.0001398859):0.0000007185,(((((((((hCoV-19/BurkinaFaso/B06-1219/2020|EPI_ISL_660442|2020-10-14:0.0000007185,hCoV-19/BurkinaFaso/0777/2020|EPI_ISL_660445|2020-06-30:0.0000007185):0.0002126661,(hCoV-19/BurkinaFaso/4057/2020|EPI_ISL_660470|2020-10-24:0.0002792554,hCoV-19/Guinea/Conakry-INSP-51905/2021|EPI_ISL_999032|2021-01-05:0.0003350036):0.0000348333):0.0000007185,hCoV-19/Mali/M00960/2020|EPI_ISL_683835|2020-06-10:0.0002106907):0.0002094754,((hCoV-19/Congo/UKT-008/2020|EPI_ISL_581455|2020-06-06:0.0001834924,hCoV-19/France/IDF_HB_112006107145/2020|EPI_ISL_940243|2020-06-26:0.0001755454):0.0000342708,(hCoV-19/Congo/Q001C089AN_2101-TM-r1-003/2020|EPI_ISL_912355|2020-12-07:0.0000351808,hCoV-19/Congo/Q001C112AQ_2101-TM-r1-026/2021|EPI_ISL_912375|2021-01-02:0.0001072521):0.0001055307):0.0000342911):0.0000007185,(hCoV-19/Canada/AB-91130/2020|EPI_ISL_805749|2020-05-08:0.0003138149,(hCoV-19/Madagascar/IP-01650/2020|EPI_ISL_508862|2020-03-20:0.0000007185,hCoV-19/Madagascar/IP-01861/2020|EPI_ISL_508863|2020-03-22:0.0000007185):0.0000348398):0.0000007185):0.0000007185,(((((hCoV-19/Cameroon/CV416/2020|EPI_ISL_845551|2020-08-13:0.0002104832,(hCoV-19/Congo/Q001C087A7_2101-TM-r1-001/2020|EPI_ISL_912353|2020-12-05:0.0001040908,hCoV-19/Congo/Q001C091A0_2101-TM-r1-005/2020|EPI_ISL_912356|2020-12-09:0.0000697271):0.0001040070):0.0001040619,((hCoV-19/Congo/Q001C099AU_2101-TM-r1-013/2020|EPI_ISL_912364|2020-12-24:0.0000349781,hCoV-19/Congo/Q001C111AI_2101-TM-r1-025/2020|EPI_ISL_912374|2020-12-29:0.0000007185):0.0003138256,(hCoV-19/Congo/Q001C121AP_2101-TM-r1-035/2020|EPI_ISL_912384|2020-12-30:0.0000361159,((hCoV-19/Congo/Q001C127A5_2101-TM-r1-041/2021|EPI_ISL_912387|2021-01-07:0.0000695195,hCoV-19/Congo/Q001C128AD_2101-TM-r1-042/2021|EPI_ISL_912388|2021-01-07:0.0001043755):0.0000697279,hCoV-19/Congo/Q001C129AL_2101-TM-r1-043/2021|EPI_ISL_912389|2021-01-07:0.0000007185):0.0000386155):0.0002750769):0.0000007185):0.0000007185,hCoV-19/Congo/UKT-015/2020|EPI_ISL_581493|2020-06-25:0.0002455213):0.0000348378,hCoV-19/Congo/UKT-009/2020|EPI_ISL_581490|2020-06-06:0.0000696421):0.0000007185,((hCoV-19/CotedIvoire/BKE0837/2020|EPI_ISL_681841|2020-08-10:0.0001746953,hCoV-19/CotedIvoire/BKE0888/2020|EPI_ISL_614388|2020-08-19:0.0000007185):0.0002445254,hCoV-19/CotedIvoire/BKE0018/2020|EPI_ISL_614350|2020-05-30:0.0001769183):0.0000007185):0.0000007185):0.0000007185,(((hCoV-19/Rwanda/NRLNAT1084/2020|EPI_ISL_925913|2020-12-31:0.0004160536,(hCoV-19/Australia/WA373/2020|EPI_ISL_605850|2020-10-20:0.0001945230,(hCoV-19/Kenya/C81273/2021|EPI_ISL_969013|2021-01-26:0.0000007185,hCoV-19/Kenya/C81274/2021|EPI_ISL_969014|2021-01-26:0.0000007185):0.0002779871):0.0000352458):0.0001434371,hCoV-19/Canada/ON-SC0016/2020|EPI_ISL_933638|2020-05-09:0.0000739868):0.0000007185,((hCoV-19/Zambia/ZMB-230/2020|EPI_ISL_977257|2020-03-24:0.0001100940,(((((hCoV-19/CotedIvoire/BKE0901/2020|EPI_ISL_681842|2020-08-20:0.0000708710,hCoV-19/CotedIvoire/C01-2459/2020|EPI_ISL_614347|2020-09-22:0.0000760922):0.0003429279,hCoV-19/Germany/BE-ChVir-W1648-8286/2020|EPI_ISL_753809|2020-07-01:0.0002444417):0.0000007185,(hCoV-19/Bahrain/Hu-1/2020|EPI_ISL_485401|2020-06-23:0.0000007185,hCoV-19/Bahrain/110003611/2020|EPI_ISL_487273|2020-06-25:0.0000007185):0.0000348371):0.0000007185,hCoV-19/Gambia/GC19-029/2020|EPI_ISL_428857|2020-04-20:0.0000007185):0.0000007185,(hCoV-19/Tunisia/COV0425/2020|EPI_ISL_463005|2020-03-27:0.0000000000,hCoV-19/Senegal/611/2020|EPI_ISL_420076|2020-03-20:0.0000000000):0.0000007185):0.0000007185):0.0000348387,hCoV-19/Congo/UKT-002/2020|EPI_ISL_581487|2020-07-04:0.0001052378):0.0000007185):0.0000007185):0.0000007185,hCoV-19/DRC/243/2020|EPI_ISL_420034|2020-03-22:0.0000354669):0.0000007185,hCoV-19/Zambia/ZMB-9163/2020|EPI_ISL_977469|2020-05-06:0.0001395241):0.0000348612):0.0000007185,((((hCoV-19/DominicanRepublic/ICGEB_UNIBE051/2020|EPI_ISL_523811|2020-03-01:0.0000059243,hCoV-19/DominicanRepublic/ICGEB_UNIBE258/2020|EPI_ISL_523812|2020-03-04:0.0000361402):0.0000634875,hCoV-19/Egypt/CCHE57357-A-07/2020|EPI_ISL_812788|2020-06-08:0.0001741675):0.0000007185,hCoV-19/Egypt/CUNCI-HGC09I041/2020|EPI_ISL_907097|2020-12-25:0.0001757760):0.0000342292,(((((hCoV-19/Egypt/CCHE57357-A-93/2020|EPI_ISL_812849|2020-07-16:0.0001630067,hCoV-19/Egypt/CUNCI-HGC11I008/2021|EPI_ISL_862789|2021-01-03:0.0003848247):0.0000805636,(hCoV-19/Egypt/CUNCI-HGC12I052/2021|EPI_ISL_890230|2021-01-09:0.0001572282,hCoV-19/Egypt/CUNCI-HGC10I009/2020|EPI_ISL_907098|2020-12-25:0.0001048666):0.0001567807):0.0000007185,(hCoV-19/Egypt/CUNCI-HGC7I07/2020|EPI_ISL_529145|2020-07-19:0.0001394853,hCoV-19/Egypt/CCHE57357-A-08/2020|EPI_ISL_812789|2020-05-07:0.0000348377):0.0000007185):0.0000007185,(hCoV-19/Egypt/CCHE57357-P-45/2020|EPI_ISL_812872|2020-06-26:0.0002448350,hCoV-19/Egypt/CUNCI-HGC12I039/2021|EPI_ISL_890222|2021-01-09:0.0002098230):0.0000696721):0.0000255964,hCoV-19/Egypt/CUNCI-HGC002-2/2020|EPI_ISL_469275|2020-05-02:0.0000007185):0.0000090657):0.0000007185):0.0000014763):0.0000241295,hCoV-19/Egypt/CUNCI-HGC11I016/2021|EPI_ISL_862794|2021-01-03:0.0000007185):0.0000101061,(((((((hCoV-19/Spain/PV-IBV-98008447/2020|EPI_ISL_654610|2020-10-23:0.0002794079,((((((((((((hCoV-19/Aruba/AW-RIVM-11763/2021|EPI_ISL_1013809|2021-02-01:0.0000348177,hCoV-19/Aruba/AW-RIVM-11594/2021|EPI_ISL_1014626|2021-01-28:0.0000007185):0.0000693416,hCoV-19/USA/VA-CDC-2-3714372/2020|EPI_ISL_751745|2020-11-09:0.0000348209):0.0000348274,(hCoV-19/Spain/MD-IBV-99009659/2020|EPI_ISL_654331|2020-10-23:0.0000705206,hCoV-19/France/BRE-IPP9997/2020|EPI_ISL_734169|2020-11-05:0.0000007185):0.0000007185):0.0000007185,hCoV-19/Cameroon/CV424/2020|EPI_ISL_845554|2020-10-26:0.0000007185):0.0000007185,(((hCoV-19/Cameroon/CV420/2020|EPI_ISL_845553|2020-10-26:0.0000000000,hCoV-19/France/OCC-168/2020|EPI_ISL_751487|2020-10-16:0.0000000000):0.0000007185,(hCoV-19/Switzerland/GE-ETHZ-350211/2020|EPI_ISL_693859|2020-10-30:0.0000348290,hCoV-19/France/HDF-IPP01061/2020|EPI_ISL_909732|2020-11-05:0.0000007185):0.0000007185):0.0000007185,(hCoV-19/Portugal/PT1992/2020|EPI_ISL_732214|2020-11-13:0.0000693417,hCoV-19/Luxembourg/LNS4526500/2020|EPI_ISL_740492|2020-10-21:0.0000348213):0.0000007185):0.0000007185):0.0000007185,(hCoV-19/France/IDF_PSL_463/2020|EPI_ISL_1015188|2020-10-27:0.0000693469,hCoV-19/Spain/CT-ISCIII-2017686/2020|EPI_ISL_802727|2020-11-09:0.0000348282):0.0000007185):0.0000007185,hCoV-19/France/ARA93756/2020|EPI_ISL_640000|2020-10-24:0.0000348216):0.0001395793,hCoV-19/Spain/CT-IBV-99012712/2020|EPI_ISL_949233|2020-10-22:0.0001403805):0.0000007185,(hCoV-19/Italy/CAM-TIGEM-1722/2020|EPI_ISL_960543|2020-12-19:0.0001047656,hCoV-19/Norway/3896/2020|EPI_ISL_775464|2020-09-30:0.0001047597):0.0000007185):0.0000693370,((hCoV-19/Ireland/D-NVRL-AIIDM0175v1/2020|EPI_ISL_768783|2020-10-21:0.0001396502,((((((hCoV-19/Lithuania/ID3780/2020|EPI_ISL_934109|2020-12-14:0.0000007185,(hCoV-19/Latvia/ID3126/2020|EPI_ISL_1005231|2020-12-08:0.0000378897,hCoV-19/Latvia/189/2020|EPI_ISL_639686|2020-10-13:0.0000240290):0.0000106722):0.0000007185,hCoV-19/Lithuania/T-2113/2020|EPI_ISL_802859|2020-11-28:0.0000007185):0.0000007185,(((hCoV-19/Lithuania/T-1193/2020|EPI_ISL_802852|2020-11-15:0.0000000000,hCoV-19/Lithuania/T_1023/2020|EPI_ISL_904946|2020-11-12:0.0000000000):0.0000007185,hCoV-19/Lithuania/T-919/2020|EPI_ISL_802863|2020-11-11:0.0000007185):0.0000348300,hCoV-19/Lithuania/T_1/2020|EPI_ISL_904942|2020-09-21:0.0000007185):0.0000007185):0.0000007185,hCoV-19/Lithuania/MR-LUHS-Eilnr476/2020|EPI_ISL_636904|2020-09-12:0.0000007185):0.0000007185,hCoV-19/Lithuania/ID6477/2021|EPI_ISL_1005293|2021-01-02:0.0000007185):0.0000348313,(((((((hCoV-19/Norway/5885/2020|EPI_ISL_775346|2020-11-13:0.0000000000,hCoV-19/Wales/PHWC-16AAE7/2020|EPI_ISL_560153|2020-09-13:0.0000000000):0.0000000000,hCoV-19/Sweden/20-53285/2020|EPI_ISL_648151|2020-10-30:0.0000000000):0.0000007185,hCoV-19/Norway/4965/2020|EPI_ISL_635081|2020-10-26:0.0000007185):0.0000007185,hCoV-19/Norway/5886/2020|EPI_ISL_775347|2020-11-14:0.0000007185):0.0000007185,((hCoV-19/Ghana/WACCBIP-GS70/2021|EPI_ISL_944648|2021-01-06:0.0000708840,hCoV-19/Wales/MILK-97687D/2020|EPI_ISL_552766|2020-08-21:0.0000007185):0.0000007185,hCoV-19/Wales/MILK-AB7842/2020|EPI_ISL_709930|2020-10-20:0.0000007185):0.0000007185):0.0000348326,hCoV-19/Tunisia/69681/2020|EPI_ISL_796782|2020-12-24:0.0002448004):0.0000007185,(((hCoV-19/Ghana/WACCBIP-GS49/2021|EPI_ISL_944646|2021-01-06:0.0000007185,hCoV-19/Ghana/WACCBIP-GS50/2021|EPI_ISL_944647|2021-01-06:0.0000007185):0.0002095877,hCoV-19/Ireland/CO-NVRL-78IRL74507/2020|EPI_ISL_752572|2020-11-22:0.0000007185):0.0000348327,hCoV-19/Ireland/LS-NVRL-78IRL64932/2020|EPI_ISL_752583|2020-11-24:0.0000350055):0.0000007185):0.0000007185):0.0000007185):0.0000348221,((((((((hCoV-19/Austria/CeMM1578/2020|EPI_ISL_853918|2020-11-10:0.0000348222,hCoV-19/Austria/CeMM2796/2020|EPI_ISL_1008137|2020-12-30:0.0000693457):0.0000007185,(hCoV-19/Aruba/AW-RIVM-11727/2021|EPI_ISL_1014611|2021-02-01:0.0002446496,hCoV-19/Austria/CeMM2063/2020|EPI_ISL_1008359|2020-12-29:0.0000693438):0.0000007185):0.0000007185,((((hCoV-19/Netherlands/NB-RIVM-20025/2020|EPI_ISL_723224|2020-11-10:0.0000020357,((((((hCoV-19/Ghana/WACCBIP-GS88/2021|EPI_ISL_944649|2021-01-06:0.0000007185,hCoV-19/Netherlands/FR-RIVM-20200/2020|EPI_ISL_723354|2020-11-30:0.0000348221):0.0000007185,((hCoV-19/Netherlands/GR-RIVM-10865/2021|EPI_ISL_943109|2021-01-20:0.0000007185,(hCoV-19/Netherlands/NB-RIVM-12932/2021|EPI_ISL_1035615|2021-02-04:0.0000693390,(hCoV-19/Netherlands/NB-RIVM-12743/2021|EPI_ISL_1035626|2021-02-03:0.0000348221,hCoV-19/Netherlands/NB-RIVM-12742/2021|EPI_ISL_1035627|2021-02-02:0.0000007185):0.0000348220):0.0000007185):0.0000007185,hCoV-19/Netherlands/FR-RIVM-20194/2020|EPI_ISL_723348|2020-11-29:0.0000007185):0.0000007185):0.0000007185,hCoV-19/Netherlands/NB-RIVM-10839/2021|EPI_ISL_943086|2021-01-13:0.0000348227):0.0001047576,hCoV-19/Aruba/AW-RIVM-13170/2021|EPI_ISL_1035783|2021-02-10:0.0001743122):0.0000007185,hCoV-19/Netherlands/NB-EMC-442/2020|EPI_ISL_722682|2020-11-20:0.0000007185):0.0000018069,hCoV-19/Aruba/AW-RIVM-13179/2021|EPI_ISL_1035774|2021-02-10:0.0001743170):0.0000348238):0.0000696599,hCoV-19/Austria/CeMM3722/2021|EPI_ISL_1008342|2021-02-02:0.0002119052):0.0000007185,(hCoV-19/Austria/CeMM1553/2020|EPI_ISL_854027|2020-11-04:0.0000007185,hCoV-19/Austria/CeMM1876/2020|EPI_ISL_854170|2020-11-12:0.0000348285):0.0000348231):0.0000007185,(hCoV-19/Netherlands/GE-EMC-394/2020|EPI_ISL_722581|2020-10-31:0.0000000000,hCoV-19/Latvia/214/2020|EPI_ISL_770049|2020-09-13:0.0000000000):0.0000007185):0.0000007185):0.0000007185,hCoV-19/Germany/NW-HHU-445/2020|EPI_ISL_733518|2020-10-25:0.0000007185):0.0000007185,hCoV-19/Germany/ChVir20317/2020|EPI_ISL_729467|2020-11-16:0.0000007185):0.0000007185,hCoV-19/Netherlands/GE-RIVM-10399/2020|EPI_ISL_636537|2020-10-20:0.0000007185):0.0000007185,(hCoV-19/Spain/MD-IBV-99009654/2020|EPI_ISL_654384|2020-10-28:0.0001054694,hCoV-19/Serbia/Belgrade-2977041001/2021|EPI_ISL_1017683|2021-01-10:0.0000348253):0.0000007185):0.0000007185,hCoV-19/Latvia/296/2021|EPI_ISL_961833|2021-01-21:0.0002096076):0.0001047705):0.0000007185):0.0000007185,(hCoV-19/Ireland/WW-NVRL-AIIDV1257v1/2020|EPI_ISL_768782|2020-10-21:0.0001742931,hCoV-19/Spain/MD-IBV-99009669/2020|EPI_ISL_654394|2020-10-22:0.0000701767):0.0000007185):0.0000007185,hCoV-19/Ireland/LH-NVRL-20ILR08004/2020|EPI_ISL_732396|2020-10-20:0.0001806770):0.0000007185):0.0000348174,((hCoV-19/Portugal/PT2928/2021|EPI_ISL_1023450|2021-02-05:0.0000007185,hCoV-19/Portugal/PT2929/2021|EPI_ISL_1023456|2021-02-04:0.0000007185):0.0000007185,hCoV-19/Portugal/PT2930/2021|EPI_ISL_1023457|2021-02-03:0.0000007185):0.0001068691):0.0000007185,((((hCoV-19/Norway/3140/2020|EPI_ISL_549042|2020-08-08:0.0000693317,((((hCoV-19/Singapore/158/2021|EPI_ISL_953401|2021-02-01:0.0001397086,hCoV-19/Peru/LIM-UPCH-0303/2020|EPI_ISL_812464|2020-12-12:0.0000694524):0.0000347541,hCoV-19/Singapore/1127/2020|EPI_ISL_626639|2020-10-29:0.0000007185):0.0000007185,hCoV-19/Kosovo/ChVir23123/2021|EPI_ISL_1027648|2021-01-05:0.0002452551):0.0000348196,hCoV-19/Spain/CT-IBV-99012645/2020|EPI_ISL_949211|2020-10-25:0.0000007185):0.0000348189):0.0000007185,hCoV-19/Spain/CT-HUVH-07811/2020|EPI_ISL_824418|2020-06-26:0.0000007185):0.0000007185,((((((((((((hCoV-19/Italy/VEN-IZSVe-21RS21-13_BL/2020|EPI_ISL_977224|2020-11-14:0.0000347609,hCoV-19/Italy/CAM-CRGS-148/2020|EPI_ISL_935122|2020-11-05:0.0001747680):0.0000007185,((hCoV-19/Morocco/FMP-41/2020|EPI_ISL_768840|2020-12-17:0.0000693307,hCoV-19/Spain/CT-IrsiCaixaM001RQ1C1/2021|EPI_ISL_1013028|2021-01-20:0.0001742589):0.0000348234,(((hCoV-19/Italy/CAM-TIGEM-1566/2020|EPI_ISL_960634|2020-12-18:0.0000007185,hCoV-19/Italy/CAM-TIGEM-1567/2020|EPI_ISL_960542|2020-12-18:0.0000007185):0.0000693225,hCoV-19/Italy/CAM-TIGEM-1393/2020|EPI_ISL_900584|2020-12-17:0.0000355134):0.0001047686,((hCoV-19/Switzerland/VS-ETHZ-410248/2020|EPI_ISL_737848|2020-11-27:0.0000347264,hCoV-19/Switzerland/VS-ETHZ-410436/2020|EPI_ISL_737853|2020-11-24:0.0000007185):0.0000007185,hCoV-19/Switzerland/VS-ETHZ-370173/2020|EPI_ISL_1005029|2020-11-18:0.0000354116):0.0000348179):0.0000007185):0.0000007185):0.0000007185,(hCoV-19/Italy/ABR-IZSGC-353682/2020|EPI_ISL_806799|2020-12-18:0.0001395581,hCoV-19/Austria/CeMM2607/2020|EPI_ISL_934546|2020-11-11:0.0000693313):0.0000007185):0.0000007185,hCoV-19/Italy/ABR-IZSGC-369404/2020|EPI_ISL_833282|2020-12-28:0.0000693359):0.0000693290,((hCoV-19/UnitedArabEmirates/3535/2020|EPI_ISL_859770|2020-10-20:0.0000347936,(hCoV-19/UnitedArabEmirates/3558/2020|EPI_ISL_859782|2020-10-21:0.0000007185,hCoV-19/UnitedArabEmirates/3678/2020|EPI_ISL_859807|2020-10-27:0.0000007185):0.0000007185):0.0000007185,hCoV-19/UnitedArabEmirates/3660/2020|EPI_ISL_859801|2020-10-27:0.0000347943):0.0000693132):0.0000007185,(hCoV-19/UnitedArabEmirates/3722/2020|EPI_ISL_859823|2020-10-18:0.0000348180,hCoV-19/Tunisia/63686/2020|EPI_ISL_733499|2020-12-01:0.0001395689):0.0000007185):0.0000007185,(((hCoV-19/Belgium/rega-09231005/2020|EPI_ISL_735028|2020-09-23:0.0000348167,(hCoV-19/Belgium/rega-0801767/2020|EPI_ISL_734844|2020-08-01:0.0000348179,hCoV-19/Tunisia/ADAGE-24804/2020|EPI_ISL_712067|2020-11-08:0.0002102149):0.0000007185):0.0000007185,(((hCoV-19/Switzerland/BE-ETHZ-370505/2020|EPI_ISL_693989|2020-11-17:0.0000348258,hCoV-19/UnitedArabEmirates/3705/2020|EPI_ISL_859816|2020-10-22:0.0000693303):0.0000007185,(hCoV-19/UnitedArabEmirates/3637/2020|EPI_ISL_859797|2020-10-30:0.0000000000,hCoV-19/France/IDF_PSL_519/2020|EPI_ISL_1015276|2020-08-03:0.0000000000):0.0000007185):0.0000007185,((hCoV-19/Guadeloupe/IPP02968/2021|EPI_ISL_1013424|2021-01-29:0.0001396479,hCoV-19/NorthMacedonia/31530/2021|EPI_ISL_1013450|2021-01-14:0.0000347334):0.0000347912,(hCoV-19/Tunisia/23-MHT_23/2020|EPI_ISL_855566|2020-09-15:0.0000348168,hCoV-19/Tunisia/11-MHT_24/2020|EPI_ISL_855572|2020-09-15:0.0000007185):0.0001047447):0.0000007185):0.0000007185):0.0000007185,(((hCoV-19/Tunisia/21-2249/2021|EPI_ISL_803851|2021-01-08:0.0000007185,hCoV-19/Tunisia/2285/2021|EPI_ISL_803119|2021-01-08:0.0000348411):0.0000348225,(hCoV-19/Tunisia/1241/2021|EPI_ISL_794737|2021-01-06:0.0002808681,(hCoV-19/Tunisia/1267/2021|EPI_ISL_794738|2021-01-06:0.0002452853,hCoV-19/Tunisia/1890/2021|EPI_ISL_803430|2021-01-07:0.0001425841):0.0000690168):0.0000697964):0.0000348167,((hCoV-19/Tunisia/19695/2020|EPI_ISL_733500|2020-07-12:0.0002445147,hCoV-19/Tunisia/55262/2020|EPI_ISL_654017|2020-11-02:0.0001396730):0.0000348092,hCoV-19/Tunisia/55400/2020|EPI_ISL_635061|2020-11-02:0.0001396391):0.0000007185):0.0000007185):0.0000007185):0.0000007185,hCoV-19/France/IDF_PSL_433/2020|EPI_ISL_1015171|2020-09-28:0.0000007185):0.0000007185,hCoV-19/Switzerland/LU-ETHZ-350472/2020|EPI_ISL_728826|2020-11-03:0.0000007185):0.0000007185,hCoV-19/Tunisia/ADAGE-24463/2020|EPI_ISL_712069|2020-11-06:0.0001859784):0.0000348186,((((((hCoV-19/Nigeria/CV628/2020|EPI_ISL_941277|2020-11-25:0.0000007185,hCoV-19/England/CAMC-B343E1/2020|EPI_ISL_659626|2020-11-05:0.0000007185):0.0000348303,hCoV-19/England/MILK-AC7CDA/2020|EPI_ISL_629315|2020-10-21:0.0000007185):0.0000348295,(hCoV-19/Canada/BC-BCCDC-9930/2020|EPI_ISL_974609|2020-10-23:0.0000007185,hCoV-19/Canada/BC-BCCDC-9931/2020|EPI_ISL_974610|2020-10-23:0.0000007185):0.0000718836):0.0000007185,(hCoV-19/Switzerland/VD-ETHZ-300419/2020|EPI_ISL_603378|2020-09-29:0.0000007185,hCoV-19/England/ALDP-AA1E0D/2020|EPI_ISL_625171|2020-10-22:0.0000007185):0.0000007185):0.0000007185,hCoV-19/Portugal/IGC_g129/2020|EPI_ISL_960764|2020-12-23:0.0001052691):0.0002095168,hCoV-19/Australia/WA500/2020|EPI_ISL_708794|2020-11-29:0.0001074167):0.0000007185):0.0000348193,((hCoV-19/Spain/MD-IBV-99008770/2020|EPI_ISL_654252|2020-10-20:0.0000007185,hCoV-19/Spain/MD-IBV-99008771/2020|EPI_ISL_654256|2020-10-20:0.0000007185):0.0000355611,hCoV-19/HongKong/HKPU-06400/2020|EPI_ISL_1020068|2020-12-02:0.0002445331):0.0000007185):0.0000007185):0.0000007185,hCoV-19/Thailand/Bangkok-Rat02/2020|EPI_ISL_708821|2020-10-09:0.0001745987):0.0000693282):0.0000007185,((hCoV-19/Vietnam/PIHCM-1564/2020|EPI_ISL_812922|2020-12-24:0.0001047465,hCoV-19/Serbia/Novi_Sad-NIVNS41211/2020|EPI_ISL_904009|2020-11-12:0.0001047519):0.0000007185,(hCoV-19/Morocco/FMP-57/2020|EPI_ISL_775256|2020-12-21:0.0004909235,hCoV-19/Singapore/1105/2020|EPI_ISL_596495|2020-10-14:0.0001409703):0.0000007185):0.0000007185):0.0000007185,hCoV-19/Rwanda/NRLNAT1056/2021|EPI_ISL_925891|2021-01-12:0.0002793818):0.0000349692,hCoV-19/Slovenia/V0-28620/2021|EPI_ISL_979268|2021-01-15:0.0001743717):0.0001750087,hCoV-19/CzechRepublic/Tilia-09/2020|EPI_ISL_906061|2020-12-25:0.0001398962):0.0000340041):0.0000014745):0.0000007185):0.0000007185,(((hCoV-19/CostaRica/INC-0182/2020|EPI_ISL_769986|2020-11-18:0.0001427824,hCoV-19/CostaRica/INC-0194/2020|EPI_ISL_914801|2020-12-14:0.0001771126):0.0002815914,hCoV-19/SaudiArabia/KAUST-JEDDAH876/2020|EPI_ISL_636962|2020-05-24:0.0000359480):0.0000007185,((hCoV-19/Germany/BE-RKI-Z-0007/2020|EPI_ISL_483142|2020-04-20:0.0000007185,hCoV-19/CzechRepublic/Tilia-08/2020|EPI_ISL_906057|2020-12-14:0.0002441833):0.0000014470,hCoV-19/Turkey/36_Ankara_GUMV_50722/2020|EPI_ISL_984990|2020-11-20:0.0005986818):0.0000348272):0.0000007185):0.0000007185,((((hCoV-19/Montenegro/ChVir-1268662002/2020|EPI_ISL_516924|2020-03-19:0.0000240290,hCoV-19/Kenya/C256/2020|EPI_ISL_568697|2020-04-04:0.0000720520):0.0000007185,hCoV-19/Kenya/C25616/2020|EPI_ISL_806638|2020-06-27:0.0000007185):0.0000097986,((hCoV-19/Australia/WA380/2020|EPI_ISL_605857|2020-10-20:0.0000737285,hCoV-19/CzechRepublic/Tilia-11/2020|EPI_ISL_906058|2020-12-30:0.0002308247):0.0001535174,hCoV-19/CzechRepublic/NRL-10151/2020|EPI_ISL_660585|2020-10-20:0.0004194927):0.0000346662):0.0000007185,hCoV-19/Italy/ABR-IZSGC-TE49273/2020|EPI_ISL_529003|2020-05-16:0.0000007185):0.0000007185):0.0000007185,(((hCoV-19/SouthAfrica/KRISP-EC-K005292/2020|EPI_ISL_678580|2020-11-19:0.0003458992,(((hCoV-19/SouthAfrica/KRISP-K004535-CS1/2020|EPI_ISL_660233|2020-11-09:0.0000933485,(hCoV-19/SouthAfrica/KRISP-K004732/2020|EPI_ISL_660260|2020-10-20:0.0000722429,hCoV-19/SouthAfrica/KRISP-K004310/2020|EPI_ISL_660188|2020-10-27:0.0000378310):0.0000347706):0.0000459751,hCoV-19/SouthAfrica/KRISP-K004550/2020|EPI_ISL_660247|2020-10-27:0.0001799530):0.0000007185,(hCoV-19/Spain/CL-IBV-97006152/2020|EPI_ISL_537299|2020-04-05:0.0001054867,hCoV-19/Spain/CB-IBV-98007085/2020|EPI_ISL_582099|2020-07-03:0.0002450358):0.0000347325):0.0000007185):0.0000348365,((hCoV-19/Morocco/ouar231/2020|EPI_ISL_978535|2020-05-05:0.0000007185,((hCoV-19/Morocco/ouar371/2020|EPI_ISL_978539|2020-05-05:0.0000699592,hCoV-19/Morocco/ouar396/2020|EPI_ISL_978546|2020-05-05:0.0003136563):0.0000696471,hCoV-19/Morocco/ouar246/2020|EPI_ISL_978551|2020-05-05:0.0000345723):0.0000019801):0.0000007185,(hCoV-19/Morocco/OUA677_19/2020|EPI_ISL_458287|2020-04-23:0.0000007185,hCoV-19/Morocco/OUA677-19/2020|EPI_ISL_451400|2020-04-23:0.0000007185):0.0000348412):0.0000696325):0.0000007185,(((hCoV-19/Uruguay/UY-NYUMC931/2020|EPI_ISL_480429|2020-04-10:0.0000007185,(hCoV-19/Uruguay/UY-NYUMC934/2020|EPI_ISL_480432|2020-05-07:0.0001074144,hCoV-19/Egypt/MASRI-007/2020|EPI_ISL_482760|2020-04-28:0.0000922806):0.0000007185):0.0000007185,(hCoV-19/Uruguay/UY-NYUMC937/2020|EPI_ISL_480435|2020-05-19:0.0000007185,hCoV-19/Uruguay/UY-NYUMC939/2020|EPI_ISL_480437|2020-05-26:0.0000007185):0.0001072824):0.0000458233,hCoV-19/Kenya/C13209/2020|EPI_ISL_806683|2020-06-01:0.0003054247):0.0000007185):0.0000007185):0.0000007185,(((hCoV-19/SouthAfrica/KRISP-0026/2020|EPI_ISL_467437|2020-04-01:0.0000007185,((hCoV-19/SouthAfrica/KRISP-105/2020|EPI_ISL_455635|2020-05-05:0.0000699705,hCoV-19/SouthAfrica/KRISP-106/2020|EPI_ISL_455636|2020-03-31:0.0000007185):0.0000348397,hCoV-19/Australia/WA379/2020|EPI_ISL_605856|2020-10-24:0.0004212739):0.0000007185):0.0000007185,hCoV-19/SouthAfrica/KRISP-0113/2020|EPI_ISL_467467|2020-04-05:0.0000348410):0.0000348394,(((((((((((hCoV-19/Egypt/Army-MCL001/2020|EPI_ISL_510526|2020-06-01:0.0000000000,hCoV-19/Egypt/EGY-S032/2020|EPI_ISL_526987|2020-08-17:0.0000000000):0.0000000000,hCoV-19/Egypt/EGY-023/2020|EPI_ISL_526978|2020-08-14:0.0000000000):0.0000000000,hCoV-19/Egypt/EGY-Cairo/2020|EPI_ISL_794634|2020-12-01:0.0000000000):0.0000000000,hCoV-19/Egypt/EGY-048/2020|EPI_ISL_527004|2020-08-22:0.0000000000):0.0000007185,hCoV-19/Egypt/HCoV2-Egy-002/2020|EPI_ISL_510532|2020-06-02:0.0000007185):0.0001392817,hCoV-19/Egypt/NRC-01/2020|EPI_ISL_430820|2020-03-18:0.0000347878):0.0000346188,(hCoV-19/Egypt/MASRI-023/2020|EPI_ISL_482769|2020-05-11:0.0000346156,hCoV-19/Chile/Santiago-PUC_MVL_0055/2020|EPI_ISL_801644|2020-03-24:0.0001392544):0.0000007185):0.0000007185,(hCoV-19/Nigeria/OS589-CV46/2020|EPI_ISL_487109|2020-05-29:0.0001744186,hCoV-19/Colombia/PUT-INS-VG-764/2020|EPI_ISL_1017707|2020-11-26:0.0004483481):0.0000338440):0.0000237653,hCoV-19/Israel/701002752/2020|EPI_ISL_447284|2020-03-28:0.0000007185):0.0000014402,hCoV-19/Egypt/CUNCI-HGC12I033/2021|EPI_ISL_890216|2021-01-09:0.0000007185):0.0000089973,(((hCoV-19/Algeria/G35081-8858/2020|EPI_ISL_766870|2020-06-15:0.0000701601,hCoV-19/Algeria/G37308-8864/2020|EPI_ISL_766875|2020-06-17:0.0001047854):0.0000349325,hCoV-19/Algeria/G38029-8861/2020|EPI_ISL_766872|2020-06-19:0.0001741491):0.0000696022,hCoV-19/CotedIvoire/BKE0257/2020|EPI_ISL_614368|2020-06-19:0.0002450349):0.0000347945):0.0000007185):0.0000007185):0.0000007185,((hCoV-19/Thailand/SamutSakorn_72-20/2020|EPI_ISL_768615|2020-12-20:0.0002121751,(((((hCoV-19/Malta/BAL-Sliema-2/2020|EPI_ISL_576118|2020-09-04:0.0000695828,hCoV-19/Rwanda/NRLNAT1004/2020|EPI_ISL_735444|2020-10-19:0.0000695857):0.0000007185,hCoV-19/Malta/BAL-Sliema-3/2020|EPI_ISL_576119|2020-08-14:0.0000375138):0.0000339589,hCoV-19/Malta/BAL-Sliema-8/2020|EPI_ISL_576124|2020-09-07:0.0001101716):0.0003844807,hCoV-19/SaudiArabia/KAUST-RIYADH1246/2020|EPI_ISL_678165|2020-07-29:0.0001075148):0.0000007185,(((((hCoV-19/Malaysia/IMR-WC257440/2020|EPI_ISL_728209|2020-11-06:0.0000696676,(hCoV-19/Malaysia/IMR-WC258707/2020|EPI_ISL_728210|2020-11-06:0.0000697688,hCoV-19/Malaysia/IMR_WC346578/2020|EPI_ISL_944094|2020-12-15:0.0000348428):0.0001047768):0.0000007185,(hCoV-19/Malaysia/HPUPM_ML6472/2020|EPI_ISL_977589|2020-11-02:0.0000348587,hCoV-19/Singapore/1095/2020|EPI_ISL_596485|2020-10-10:0.0000348569):0.0000007185):0.0000007185,hCoV-19/Malaysia/IMR_CV140329/2020|EPI_ISL_644672|2020-09-01:0.0000007185):0.0000007185,(hCoV-19/Malaysia/IMR-WC277428/2020|EPI_ISL_728248|2020-11-16:0.0001394676,hCoV-19/Malaysia/IMR-WC281546/2020|EPI_ISL_728253|2020-12-19:0.0000697924):0.0000348461):0.0000007185,hCoV-19/Malaysia/IMR_WC74104/2021|EPI_ISL_968089|2021-01-31:0.0001394014):0.0002790633):0.0000348236):0.0000007185,((hCoV-19/Kenya/C70441/2020|EPI_ISL_968916|2020-11-10:0.0001423222,hCoV-19/Kenya/C60161/2020|EPI_ISL_806617|2020-09-21:0.0000719844):0.0000348468,(hCoV-19/Kenya/C76874/2020|EPI_ISL_968849|2020-12-10:0.0001508663,hCoV-19/Kenya/C76136/2020|EPI_ISL_855548|2020-12-05:0.0000007185):0.0001456684):0.0000348969):0.0000007185):0.0000007185,((hCoV-19/Nigeria/LA-CV389/2020|EPI_ISL_730042|2020-08-17:0.0001393860,hCoV-19/Jordan/SR-047/2020|EPI_ISL_430005|2020-03-26:0.0000349081):0.0000347943,(hCoV-19/Nigeria/ED32-CV164/2020|EPI_ISL_527883|2020-05-18:0.0000007185,hCoV-19/Nigeria/AK-CV267/2020|EPI_ISL_729951|2020-06-25:0.0001748412):0.0000348606):0.0000007185):0.0000007185,((((((((((((((((((((((((((((((((((((((((((((((((((((((((((((((((((((((((((((((((((((((((((((((((((((((Rwanda/AV65997/2020|AV65997|2020-12-28:0.0000007185,hCoV-19/Ghana/WACCBIP-GS65/2021|EPI_ISL_944703|2021-01-06:0.0000348254):0.0000007185,hCoV-19/Switzerland/GE-33095557/2021|EPI_ISL_953620|2021-01-27:0.0000007185):0.0000345801,(((((hCoV-19/Nigeria/CV635/2020|EPI_ISL_941284|2020-12-21:0.0000007185,((hCoV-19/Ghana/WACCBIP-GS90/2021|EPI_ISL_944704|2021-01-06:0.0000007185,hCoV-19/Canada/BC-BCCDC-10003/2020|EPI_ISL_976879|2020-12-31:0.0000345984):0.0000007185,hCoV-19/Canada/ON-S2481/2021|EPI_ISL_962188|2021-01-24:0.0000007185):0.0000007185):0.0000007185,(hCoV-19/Switzerland/GE-33124466/2021|EPI_ISL_981675|2021-01-29:0.0000007185,hCoV-19/Switzerland/GE-33184658/2021|EPI_ISL_1040306|2021-02-05:0.0000007185):0.0000007185):0.0000345837,(hCoV-19/Portugal/PT2132/2020|EPI_ISL_759723|2020-12-28:0.0000007185,hCoV-19/Nigeria/BCVL-18820/2021|EPI_ISL_985076|2021-01-10:0.0000695961):0.0000007185):0.0000007185,(((((((((((hCoV-19/Montenegro/ChVir23215/2021|EPI_ISL_1013600|2021-01-18:0.0000007185,hCoV-19/Montenegro/ChVir23222/2021|EPI_ISL_1013602|2021-01-18:0.0000007185):0.0000346146,hCoV-19/Montenegro/ChVir23207/2021|EPI_ISL_1013597|2021-01-17:0.0000007185):0.0000007185,hCoV-19/Ghana/WACCBIP-GS125/2021|EPI_ISL_944712|2021-01-05:0.0000695315):0.0000346132,hCoV-19/Ghana/WACCBIP-GS128/2021|EPI_ISL_944697|2021-01-13:0.0000695251):0.0000007185,((((((((hCoV-19/England/CAMC-1200681/2021|EPI_ISL_988058|2021-02-04:0.0000000000,hCoV-19/Australia/QLD1486/2020|EPI_ISL_849749|2020-12-26:0.0000000000):0.0000000000,hCoV-19/England/MILK-1206630/2021|EPI_ISL_1007024|2021-02-01:0.0000000000):0.0000000000,hCoV-19/Luxembourg/LNS9827024/2021|EPI_ISL_911193|2021-01-16:0.0000000000):0.0000000000,hCoV-19/UnitedArabEmirates/4355/2020|EPI_ISL_860085|2020-12-25:0.0000000000):0.0000000000,hCoV-19/Ghana/NMIMR-NTRA-14902/2020|EPI_ISL_1018092|2020-12-23:0.0000000000):0.0000000000,hCoV-19/Ghana/WACCBIP-GS150/2021|EPI_ISL_944676|2021-01-13:0.0000000000):0.0000000000,hCoV-19/Israel/CVL-549ngs/2020|EPI_ISL_804064|2020-12-29:0.0000000000):0.0000000000,hCoV-19/Ghana/WACCBIP-GS159/2021|EPI_ISL_944677|2021-01-05:0.0000000000):0.0000007185):0.0000007185,(((hCoV-19/England/CAMC-11E9036/2021|EPI_ISL_989371|2021-02-03:0.0000007185,((hCoV-19/Ghana/WACCBIP-GS143/2021|EPI_ISL_944688|2021-01-09:0.0000007185,(hCoV-19/Ghana/WACCBIP-GS132/2021|EPI_ISL_944689|2021-01-06:0.0000346140,hCoV-19/Ghana/WACCBIP-GS141/2021|EPI_ISL_944693|2021-01-08:0.0000346143):0.0000007185):0.0000007185,((hCoV-19/Ghana/WACCBIP-GS108/2021|EPI_ISL_944695|2021-01-06:0.0000346136,hCoV-19/Ghana/WACCBIP-GS160/2021|EPI_ISL_944696|2021-01-05:0.0000007185):0.0000346131,hCoV-19/Nigeria/BCVL-18798/2021|EPI_ISL_985074|2021-01-10:0.0000346117):0.0000007185):0.0000007185):0.0000007185,((hCoV-19/Ghana/WACCBIP-GS124/2021|EPI_ISL_944691|2021-01-04:0.0000007185,hCoV-19/Ghana/WACCBIP-GS162/2021|EPI_ISL_944692|2021-01-06:0.0000007185):0.0000346121,(hCoV-19/Ghana/WACCBIP-GS156/2021|EPI_ISL_944727|2021-01-03:0.0000007185,hCoV-19/Ghana/NMIMR-NTRA-13164/2020|EPI_ISL_1018088|2020-12-10:0.0000693962):0.0000007185):0.0000007185):0.0000007185,((((((hCoV-19/Ghana/WACCBIP-GS63/2021|EPI_ISL_944666|2021-01-06:0.0000346175,hCoV-19/Ghana/WACCBIP-GS168/2021|EPI_ISL_944714|2021-01-13:0.0000695360):0.0000007185,(hCoV-19/Ghana/WACCBIP-GS157/2021|EPI_ISL_944713|2021-01-04:0.0000695378,hCoV-19/Ghana/WACCBIP-GS69/2021|EPI_ISL_944723|2021-01-06:0.0001407123):0.0000007185):0.0000007185,(hCoV-19/Ghana/WACCBIP-GS60/2021|EPI_ISL_944667|2021-01-06:0.0000007185,hCoV-19/Ghana/WACCBIP-GS64/2021|EPI_ISL_944668|2021-01-06:0.0000007185):0.0000007185):0.0000007185,(hCoV-19/Ghana/WACCBIP-GS127/2021|EPI_ISL_944669|2021-01-10:0.0000000000,hCoV-19/Ghana/WACCBIP-GS114/2021|EPI_ISL_944675|2021-01-07:0.0000000000):0.0000007185):0.0000007185,hCoV-19/Ghana/WACCBIP-GS155/2021|EPI_ISL_944706|2021-01-13:0.0000695427):0.0000007185,((hCoV-19/Ghana/WACCBIP-GS129/2021|EPI_ISL_944698|2021-01-13:0.0000346101,hCoV-19/Ghana/WACCBIP-GS163/2021|EPI_ISL_944709|2021-01-06:0.0000346175):0.0000007185,((hCoV-19/Ghana/WACCBIP-GS133/2021|EPI_ISL_944700|2021-01-06:0.0000007185,(hCoV-19/Ghana/WACCBIP-GS166/2021|EPI_ISL_944708|2021-01-13:0.0000695391,hCoV-19/Ghana/NMIMR-TRA-133/2021|EPI_ISL_1018071|2021-01-10:0.0000346121):0.0000007185):0.0000007185,hCoV-19/Ghana/WACCBIP-GS113/2021|EPI_ISL_944701|2021-01-06:0.0000346164):0.0000346117):0.0000007185):0.0000007185):0.0000007185):0.0000007185,(((((hCoV-19/Ghana/WACCBIP-GS136/2021|EPI_ISL_944680|2021-01-08:0.0000000000,hCoV-19/Ghana/WACCBIP-GS152/2021|EPI_ISL_944685|2021-01-13:0.0000000000):0.0000000000,hCoV-19/Ghana/WACCBIP-GS147/2021|EPI_ISL_944687|2021-01-10:0.0000000000):0.0000000000,hCoV-19/Ghana/WACCBIP-GS105/2021|EPI_ISL_944684|2021-01-06:0.0000000000):0.0000000000,hCoV-19/Ghana/WACCBIP-GS154/2021|EPI_ISL_944686|2021-01-13:0.0000000000):0.0000007185,hCoV-19/Ghana/WACCBIP-GS165/2021|EPI_ISL_944682|2021-01-13:0.0000007185):0.0000007185):0.0000007185,hCoV-19/Ghana/WACCBIP-GS153/2021|EPI_ISL_944674|2021-01-13:0.0000007185):0.0000007185,((hCoV-19/USA/UT-ARUP-21021117888/2021|EPI_ISL_911548|2021-01-21:0.0000007185,hCoV-19/Mexico/TAM-InDRE-94/2020|EPI_ISL_794592|2020-12-31:0.0000007185):0.0000007185,(hCoV-19/USA/CO-CDPHE-2100311664/2021|EPI_ISL_983723|2021-02-01:0.0000007185,hCoV-19/USA/CO-CDPHE-2100311706/2021|EPI_ISL_983724|2021-02-01:0.0000007185):0.0000007185):0.0000007185):0.0000007185,(hCoV-19/Switzerland/GE-33166635/2021|EPI_ISL_981693|2021-02-03:0.0000007185,(hCoV-19/Ghana/NMIMR-NTRA-15362/2020|EPI_ISL_1018097|2020-12-27:0.0000007185,(hCoV-19/Switzerland/GE-33070502/2021|EPI_ISL_953563|2021-01-25:0.0000346193,(hCoV-19/Switzerland/GE-33072157/2021|EPI_ISL_953612|2021-01-25:0.0000007185,hCoV-19/Switzerland/GE-33072110/2021|EPI_ISL_953613|2021-01-25:0.0000007185):0.0000345772):0.0000007185):0.0000007185):0.0000007185):0.0000337304,hCoV-19/Nigeria/CV605/2020|EPI_ISL_906298|2020-12-17:0.0002252278):0.0000007185):0.0000345667,hCoV-19/Norway/7110/2020|EPI_ISL_775273|2020-12-22:0.0000007185):0.0000007185):0.0000106708,(((hCoV-19/India/KA-NIMH-SEQ-30/2020|EPI_ISL_825146|2020-12-24:0.0000346131,hCoV-19/Poland/NIPH-NIH-49/2021|EPI_ISL_905756|2021-01-25:0.0000346364):0.0000345911,(hCoV-19/NewZealand/21MV0045/2021|EPI_ISL_1016864|2021-02-01:0.0000695284,hCoV-19/SaintLucia/LCA47889/2020|EPI_ISL_872193|2020-12-23:0.0000727236):0.0000007185):0.0000007185,hCoV-19/Oman/182621/2020|EPI_ISL_766569|2020-12-22:0.0001742864):0.0000345974):0.0000007185,hCoV-19/Nigeria/BCVL-19053/2021|EPI_ISL_985072|2021-01-11:0.0002811490):0.0000007185,((hCoV-19/USA/NY-NYULH72/2021|EPI_ISL_1016013|2021-02-01:0.0000007185,hCoV-19/USA/NY-NYULH73/2021|EPI_ISL_1016014|2021-02-02:0.0000007185):0.0000007185,(((((((hCoV-19/Singapore/61/2021|EPI_ISL_857469|2021-01-16:0.0000007185,hCoV-19/Singapore/62/2021|EPI_ISL_857470|2021-01-15:0.0000007185):0.0000346232,hCoV-19/Ghana/WACCBIP-GS121/2021|EPI_ISL_944719|2021-01-02:0.0000007185):0.0000346148,hCoV-19/Nigeria/BCVL-19040/2021|EPI_ISL_985066|2021-01-11:0.0000346086):0.0000007185,hCoV-19/Nigeria/CV646/2021|EPI_ISL_941293|2021-01-13:0.0000346090):0.0000007185,(hCoV-19/Nigeria/CV638/2020|EPI_ISL_941286|2020-12-29:0.0000346098,hCoV-19/Nigeria/CV617/2021|EPI_ISL_906278|2021-01-07:0.0000007185):0.0000007185):0.0000007185,((((((((hCoV-19/Australia/VIC18164/2021|EPI_ISL_962828|2021-01-23:0.0000007185,hCoV-19/Australia/VIC18165/2021|EPI_ISL_962829|2021-01-23:0.0000007185):0.0000007185,hCoV-19/Australia/VIC18168/2021|EPI_ISL_962831|2021-01-23:0.0000007185):0.0000007185,hCoV-19/Ghana/WACCBIP-GS77/2021|EPI_ISL_944718|2021-01-06:0.0000348936):0.0000007185,((hCoV-19/Australia/VIC18201/2021|EPI_ISL_979357|2021-01-29:0.0000000000,hCoV-19/Nigeria/BCVL-18420/2021|EPI_ISL_985086|2021-01-08:0.0000000000):0.0000007185,hCoV-19/Australia/VIC18197/2021|EPI_ISL_933779|2021-01-27:0.0000007185):0.0000007185):0.0000007185,hCoV-19/Nigeria/CV693/2021|EPI_ISL_977554|2021-01-13:0.0000695025):0.0000346104,(hCoV-19/Guadeloupe/IPP02984/2021|EPI_ISL_1013236|2021-01-26:0.0000346147,(((hCoV-19/Nigeria/BCVL-18975/2021|EPI_ISL_985068|2021-01-11:0.0000007185,hCoV-19/Nigeria/CV707/2021|EPI_ISL_977557|2021-01-11:0.0000007185):0.0000007185,hCoV-19/Nigeria/BCVL-18971/2021|EPI_ISL_985069|2021-01-11:0.0000347368):0.0000007185,(hCoV-19/Nigeria/BCVL-18985/2021|EPI_ISL_985071|2021-01-11:0.0000007185,hCoV-19/Nigeria/CV709/2021|EPI_ISL_977559|2021-01-11:0.0000007185):0.0000346129):0.0001045038):0.0000007185):0.0000007185,hCoV-19/USA/NY-PRL-2021_0205_06A01/2021|EPI_ISL_994908|2021-02-03:0.0000007185):0.0000007185,hCoV-19/Nigeria/BCVL-18292/2021|EPI_ISL_985102|2021-01-02:0.0000007185):0.0000007185):0.0000007185,(((hCoV-19/USA/NY-NYCPHL-002449/2021|EPI_ISL_883322|2021-01-14:0.0000000000,hCoV-19/Nigeria/BCVL-18423/2021|EPI_ISL_985087|2021-01-08:0.0000000000):0.0000000000,hCoV-19/England/CAMC-127273C/2021|EPI_ISL_1033446|2021-02-11:0.0000000000):0.0000000000,hCoV-19/England/MILK-121181E/2021|EPI_ISL_986216|2021-02-03:0.0000000000):0.0000007185):0.0000007185):0.0000345967):0.0000007185,(((hCoV-19/Nigeria/BCVL-18631/2021|EPI_ISL_985100|2021-01-07:0.0000697874,hCoV-19/Nigeria/BCVL-18709/2021|EPI_ISL_985082|2021-01-08:0.0001396536):0.0000007185,hCoV-19/Nigeria/BCVL-18475/2021|EPI_ISL_985090|2021-01-08:0.0000007185):0.0000007185,hCoV-19/Nigeria/BCVL-18430/2021|EPI_ISL_985088|2021-01-08:0.0000346139):0.0000346132):0.0000007185,(hCoV-19/Nigeria/BCVL-19703/2021|EPI_ISL_985060|2021-01-14:0.0000007185,(hCoV-19/Nigeria/BCVL-18688/2021|EPI_ISL_985073|2021-01-10:0.0000007185,hCoV-19/Nigeria/BCVL-18684/2021|EPI_ISL_985079|2021-01-09:0.0000347033):0.0000697726):0.0000695291):0.0000007185,((hCoV-19/Nigeria/BCVL-18748/2021|EPI_ISL_985084|2021-01-08:0.0000007185,hCoV-19/Nigeria/BCVL-18521/2021|EPI_ISL_985092|2021-01-07:0.0000007185):0.0000007185,hCoV-19/Nigeria/CV699/2021|EPI_ISL_977556|2021-01-07:0.0000346128):0.0000346133):0.0000007185,hCoV-19/Ghana/WACCBIP-GS80/2021|EPI_ISL_944705|2021-01-06:0.0000356300):0.0000007185,hCoV-19/Nigeria/BCVL-18800/2021|EPI_ISL_985075|2021-01-10:0.0000695273):0.0000007185,hCoV-19/Nigeria/BCVL-18303/2021|EPI_ISL_985096|2021-01-07:0.0000007185):0.0000007185,hCoV-19/Nigeria/CV691/2021|EPI_ISL_977552|2021-01-09:0.0000699530):0.0000007185,hCoV-19/Nigeria/CV685/2021|EPI_ISL_977540|2021-01-12:0.0000720276):0.0000007185,hCoV-19/Turkey/HSGM-1882/2021|EPI_ISL_1020464|2021-01-26:0.0000007185):0.0000007185,hCoV-19/Norway/7066/2020|EPI_ISL_796666|2020-12-20:0.0000007185):0.0000007185,hCoV-19/Nigeria/BCVL-18483/2021|EPI_ISL_985081|2021-01-09:0.0001393714):0.0000007185,(hCoV-19/Nigeria/BCVL-18302/2021|EPI_ISL_985095|2021-01-07:0.0000346160,hCoV-19/Nigeria/CV697/2021|EPI_ISL_977555|2021-01-07:0.0000007185):0.0000346140):0.0000007185,((((((((((((((((hCoV-19/England/MILK-B3B72A/2020|EPI_ISL_679763|2020-11-01:0.0000000000,hCoV-19/Denmark/DCGC-39055/2021|EPI_ISL_930197|2021-01-18:0.0000000000):0.0000000000,hCoV-19/Germany/NW-ChVir22617/2021|EPI_ISL_909752|2021-01-13:0.0000000000):0.0000000000,hCoV-19/England/CAMC-12349D6/2021|EPI_ISL_986801|2021-02-08:0.0000000000):0.0000000000,hCoV-19/Denmark/DCGC-42651/2021|EPI_ISL_1022929|2021-02-08:0.0000000000):0.0000000000,hCoV-19/England/MILK-B3B3AE/2020|EPI_ISL_704836|2020-11-02:0.0000000000):0.0000000000,hCoV-19/Denmark/DCGC-42560/2021|EPI_ISL_1022838|2021-02-08:0.0000000000):0.0000000000,hCoV-19/Denmark/DCGC-33521/2021|EPI_ISL_870531|2021-01-11:0.0000000000):0.0000000000,hCoV-19/Denmark/DCGC-35335/2021|EPI_ISL_926476|2021-01-25:0.0000000000):0.0000000000,hCoV-19/Nigeria/BCVL-18510/2021|EPI_ISL_985091|2021-01-07:0.0000000000):0.0000000000,hCoV-19/England/MILK-B8BF32/2020|EPI_ISL_674348|2020-11-13:0.0000000000):0.0000000000,hCoV-19/Denmark/DCGC-43456/2021|EPI_ISL_1023821|2021-02-01:0.0000000000):0.0000000000,hCoV-19/Denmark/DCGC-42619/2021|EPI_ISL_1022897|2021-02-08:0.0000000000):0.0000000000,hCoV-19/Denmark/DCGC-24843/2020|EPI_ISL_795207|2020-12-28:0.0000000000):0.0000000000,hCoV-19/Denmark/DCGC-37842/2021|EPI_ISL_928983|2021-01-04:0.0000000000):0.0000000000,hCoV-19/Denmark/DCGC-42556/2021|EPI_ISL_1022834|2021-02-08:0.0000000000):0.0000000000,hCoV-19/Nigeria/BCVL-18598/2021|EPI_ISL_985098|2021-01-07:0.0000000000):0.0000007185):0.0000007185,hCoV-19/Nigeria/CV686/2021|EPI_ISL_977550|2021-01-12:0.0000694829):0.0000007667,hCoV-19/Nigeria/FC-CV560/2020|EPI_ISL_872625|2020-12-29:0.0000695364):0.0000010005,hCoV-19/Nigeria/CV644/2021|EPI_ISL_941926|2021-01-04:0.0000346213):0.0000007587,(hCoV-19/Nigeria/BCVL-18639/2021|EPI_ISL_985104|2021-01-07:0.0001759377,(hCoV-19/Nigeria/BCVL-18949/2021|EPI_ISL_985078|2021-01-10:0.0000695297,hCoV-19/Nigeria/CV622/2021|EPI_ISL_906281|2021-01-11:0.0000695292):0.0000007185):0.0000346060):0.0000008109,hCoV-19/Nigeria/BCVL-18632/2021|EPI_ISL_985101|2021-01-07:0.0001049801):0.0000008069,(hCoV-19/Poland/2142380296_gx1/2021|EPI_ISL_1007958|2021-02-03:0.0001045572,hCoV-19/Poland/NIPH-NIH-37/2021|EPI_ISL_905748|2021-01-13:0.0000345130):0.0000346599):0.0000014470,(hCoV-19/Nigeria/CV637/2020|EPI_ISL_941285|2020-12-29:0.0000007185,hCoV-19/Nigeria/CV650/2021|EPI_ISL_941297|2021-01-19:0.0000007185):0.0000346127):0.0000081587,hCoV-19/Nigeria/CV619/2021|EPI_ISL_906279|2021-01-11:0.0000007185):0.0000007185,hCoV-19/England/MILK-B3B748/2020|EPI_ISL_679765|2020-11-01:0.0000007185):0.0000007185,hCoV-19/Sweden/20-53883/2020|EPI_ISL_788990|2020-12-23:0.0000345984):0.0000007185,hCoV-19/Brazil/SP-L94-CD2722/2021|EPI_ISL_1009678|2021-01-08:0.0000360903):0.0000021600,(hCoV-19/Ghana/WACCBIP-GS99/2021|EPI_ISL_944717|2021-01-06:0.0000756849,(hCoV-19/Portugal/PT2226/2021|EPI_ISL_861536|2021-01-02:0.0000007185,(hCoV-19/Nigeria/BCVL-19205/2021|EPI_ISL_985065|2021-01-12:0.0000007185,hCoV-19/Ireland/D-NVRL-21IRL24696/2021|EPI_ISL_959726|2021-01-27:0.0000375503):0.0000345677):0.0000247617):0.0000096851):0.0000842936,(((((((hCoV-19/Hungary/UD-P66/2021|EPI_ISL_826269|2021-01-07:0.0000007185,hCoV-19/Slovenia/P21-30946/2021|EPI_ISL_979251|2021-01-16:0.0000007185):0.0000007185,hCoV-19/Sweden/RVFOI21-00151/2021|EPI_ISL_985377|2021-02-03:0.0000007185):0.0000007185,(((((hCoV-19/Ghana/WACCBIP-GS59/2021|EPI_ISL_944725|2021-01-06:0.0000700643,(hCoV-19/Germany/ST-MD724/2021|EPI_ISL_1034813|2021-02-12:0.0000007185,hCoV-19/Germany/ST-MD725/2021|EPI_ISL_1034814|2021-02-12:0.0000007185):0.0000346031):0.0000007185,(hCoV-19/Italy/SAR-01/2021|EPI_ISL_1034793|2021-02-12:0.0000346033,hCoV-19/Jordan/Biolab001/2021|EPI_ISL_977537|2021-01-29:0.0000346050):0.0000007185):0.0000007185,hCoV-19/Denmark/DCGC-26754/2020|EPI_ISL_817330|2020-12-28:0.0000007185):0.0000007185,hCoV-19/Malaysia/IMR-WC61542/2021|EPI_ISL_934424|2021-01-24:0.0000694906):0.0000346069,hCoV-19/NewZealand/21CV0111/2021|EPI_ISL_877226|2021-01-14:0.0000702329):0.0000007185):0.0000007185,(hCoV-19/Hungary/UD-P540/2021|EPI_ISL_826270|2021-01-08:0.0000346081,hCoV-19/Iceland/3705/2021|EPI_ISL_827396|2021-01-04:0.0000346080):0.0000007185):0.0000007185,((hCoV-19/Sweden/RVFOI21-00135/2021|EPI_ISL_985361|2021-02-02:0.0000000000,hCoV-19/India/GJ-NIV-VOC-176/2020|EPI_ISL_1034186|2020-12-26:0.0000000000):0.0000000000,hCoV-19/Sweden/RVFOI21-00166/2021|EPI_ISL_985381|2021-02-05:0.0000000000):0.0000007185):0.0000007185,(hCoV-19/BosniaandHerzegovina/VFS-UNSA-LMGFI031/2021|EPI_ISL_1016969|2021-02-09:0.0000346078,hCoV-19/BosniaandHerzegovina/VFS-UNSA-LMGFI014/2020|EPI_ISL_955173|2020-12-25:0.0000346512):0.0000007185):0.0000007185,(((((((hCoV-19/CzechRepublic/NRL_551-1/2021|EPI_ISL_960404|2021-01-08:0.0000000000,hCoV-19/CzechRepublic/NRL_241/2021|EPI_ISL_850686|2021-01-05:0.0000000000):0.0000000000,hCoV-19/CzechRepublic/NRL_238/2021|EPI_ISL_850683|2021-01-04:0.0000000000):0.0000007185,(hCoV-19/Slovakia/UKBA-1208/2021|EPI_ISL_959605|2021-02-02:0.0000345964,hCoV-19/Austria/CeMM3735/2021|EPI_ISL_1008355|2021-02-01:0.0001741803):0.0000007185):0.0000007185,(hCoV-19/Slovakia/UKBA-1209/2021|EPI_ISL_959606|2021-02-02:0.0000007185,hCoV-19/Slovakia/UKBA-1217/2021|EPI_ISL_959614|2021-02-02:0.0000007185):0.0000007185):0.0000007185,hCoV-19/CzechRepublic/NRL_551-2/2021|EPI_ISL_960405|2021-01-11:0.0000007185):0.0000007185,hCoV-19/Austria/CeMM3723/2021|EPI_ISL_1008343|2021-02-02:0.0001064671):0.0000695340,(((hCoV-19/Spain/CT-HUVH-60425/2021|EPI_ISL_1020572|2021-02-04:0.0001042710,hCoV-19/India/KA-NIMH-SEQ-178/2021|EPI_ISL_995760|2021-01-27:0.0001138896):0.0000007185,((hCoV-19/SriLanka/MULQ106/2021|EPI_ISL_996054|2021-01-29:0.0000347300,hCoV-19/SriLanka/CMC77266/2021|EPI_ISL_978954|2021-01-28:0.0000346230):0.0000346220,hCoV-19/SriLanka/CMC60597/2020|EPI_ISL_978923|2020-12-30:0.0002266582):0.0000007185):0.0000007185,hCoV-19/Ghana/WACCBIP-GS131/2021|EPI_ISL_944726|2021-01-01:0.0000695288):0.0000694898):0.0000007185):0.0000345933):0.0000007185,(hCoV-19/Romania/AG-2458/2021|EPI_ISL_985395|2021-01-29:0.0001911576,hCoV-19/Slovakia/UKBA-718/2021|EPI_ISL_875517|2021-01-04:0.0001404104):0.0000007185):0.0000421205,(((((((((((((((((((((((((((((((((((hCoV-19/Netherlands/UT-RIVM-21117/2020|EPI_ISL_823979|2020-12-27:0.0000007185,hCoV-19/Netherlands/UT-RIVM-21118/2020|EPI_ISL_823980|2020-12-27:0.0000007185):0.0000007185,(hCoV-19/England/LOND-126798F/2020|EPI_ISL_838682|2020-12-12:0.0000007185,hCoV-19/Gambia/3930/2021|EPI_ISL_915421|2021-01-15:0.0000007185):0.0000347879):0.0001045564,(((((hCoV-19/Iran/N193/2021|EPI_ISL_833578|2021-01-08:0.0000694953,hCoV-19/Kosovo/ChVir23131/2021|EPI_ISL_1027649|2021-01-06:0.0000695870):0.0000007185,(hCoV-19/Russia/SPE-RII-25700S/2021|EPI_ISL_1036272|2021-02-09:0.0000007185,((hCoV-19/HongKong/VM21000371/2021|EPI_ISL_955905|2021-01-03:0.0001045561,hCoV-19/Brazil/SP-901B/2020|EPI_ISL_763075|2020-12-22:0.0000695722):0.0000007185,hCoV-19/Bangladesh/CHRF-0135/2021|EPI_ISL_906098|2021-01-04:0.0000007185):0.0000007185):0.0000346122):0.0000346126,(hCoV-19/Ireland/L-NVRL-21IRL29470/2021|EPI_ISL_1001129|2021-02-01:0.0001023140,((hCoV-19/NewZealand/21CV0068/2021|EPI_ISL_877212|2021-01-08:0.0000697639,hCoV-19/Bangladesh/G039392/2021|EPI_ISL_890237|2021-01-06:0.0000695657):0.0000007185,hCoV-19/Malaysia/IMR_WC378731/2020|EPI_ISL_877228|2020-12-28:0.0000007185):0.0000346289):0.0000007185):0.0000007185,(((hCoV-19/Jordan/UK5/2020|EPI_ISL_904015|2020-12-20:0.0000007185,hCoV-19/Jordan/UK6/2020|EPI_ISL_904016|2020-12-20:0.0000007185):0.0000007185,(((((hCoV-19/SaintLucia/SLU51389/2021|EPI_ISL_977538|2021-01-18:0.0000727231,hCoV-19/SaintLucia/LCA51394/2021|EPI_ISL_977583|2021-01-16:0.0000727268):0.0000007185,hCoV-19/SaintLucia/LCA51391/2021|EPI_ISL_977581|2021-01-13:0.0000007185):0.0000007185,hCoV-19/SaintLucia/LCA51395/2021|EPI_ISL_977584|2021-01-14:0.0000007185):0.0000007185,hCoV-19/SaintLucia/SLU51390/2021|EPI_ISL_977539|2021-01-18:0.0000007185):0.0000007185,hCoV-19/SaintLucia/LCA51396/2021|EPI_ISL_977594|2021-01-14:0.0000347719):0.0000703747):0.0000007185,(hCoV-19/India/KA-NIMH-SEQ-60/2020|EPI_ISL_860182|2020-12-30:0.0000007185,hCoV-19/India/KA-NIMH-SEQ-49/2020|EPI_ISL_845881|2020-12-31:0.0000007185):0.0000007185):0.0000346114):0.0000007185,((hCoV-19/England/BIRM-6F719/2021|EPI_ISL_918905|2021-01-05:0.0000007185,hCoV-19/Gambia/13007/2021|EPI_ISL_915192|2021-01-06:0.0000007185):0.0000346167,hCoV-19/Aruba/AW-RIVM-11729/2021|EPI_ISL_1014270|2021-02-01:0.0000697940):0.0000346411):0.0000007185):0.0000007185,(hCoV-19/SouthKorea/KDCA0001/2020|EPI_ISL_738139|2020-12-22:0.0000007185,hCoV-19/SouthKorea/KDCA0003/2020|EPI_ISL_738142|2020-12-22:0.0000007185):0.0000695583):0.0000007185,hCoV-19/Taiwan/CGMH-CGU-44/2020|EPI_ISL_956325|2020-12-26:0.0002100193):0.0000007185,hCoV-19/Bangladesh/CHRF-0128/2020|EPI_ISL_906091|2020-12-31:0.0000703035):0.0000007185,(hCoV-19/Nigeria/BCVL-18568/2021|EPI_ISL_985058|2021-01-07:0.0000007185,hCoV-19/Nigeria/CV703/2021|EPI_ISL_977549|2021-01-07:0.0000007185):0.0001045478):0.0000007185,((hCoV-19/Romania/B-1874/2021|EPI_ISL_979799|2021-01-25:0.0000007185,hCoV-19/Romania/B-1824/2021|EPI_ISL_885153|2021-01-23:0.0000007185):0.0000007185,(hCoV-19/Jordan/AM-ALSR-5829/2020|EPI_ISL_878571|2020-12-25:0.0000933250,hCoV-19/Barbados/BRB50403/2021|EPI_ISL_977659|2021-01-03:0.0000724508):0.0000464911):0.0000695550):0.0000007185,hCoV-19/Ireland/D-NVRL-83IRL24993/2021|EPI_ISL_909818|2021-01-12:0.0000007185):0.0000007185,hCoV-19/India/OR-NIV-VOC-6/2020|EPI_ISL_1034155|2020-12-23:0.0000346129):0.0000014470,(hCoV-19/SouthAfrica/Tygerberg_531/2021|EPI_ISL_912401|2021-01-09:0.0000717504,hCoV-19/India/KL-NIV-VOC-17/2020|EPI_ISL_1034162|2020-12-24:0.0000346578):0.0000345874):0.0000007185,(hCoV-19/SouthKorea/KDCA0836/2020|EPI_ISL_850659|2020-12-26:0.0000007185,hCoV-19/SouthKorea/KDCA0838/2020|EPI_ISL_850661|2020-12-30:0.0000007185):0.0001047655):0.0000007185,hCoV-19/Romania/Covasna-419480/2021|EPI_ISL_981372|2021-02-03:0.0000695553):0.0000007185,hCoV-19/Montenegro/ChVir23206/2021|EPI_ISL_1013596|2021-01-17:0.0000346293):0.0000007185,hCoV-19/Spain/VC-IBV-98010550/2020|EPI_ISL_846652|2020-12-21:0.0000007185):0.0000007185,hCoV-19/Sweden/20-53919/2020|EPI_ISL_766697|2020-12-28:0.0000007185):0.0000007185,hCoV-19/DominicanRepublic/CDC-9KZX-8454/2020|EPI_ISL_906851|2020-12-27:0.0000346133):0.0000007185,hCoV-19/Jamaica/JAM47542/2020|EPI_ISL_756367|2020-12-21:0.0001529736):0.0000007185,hCoV-19/HongKong/HKPU-07195/2020|EPI_ISL_1020103|2020-12-10:0.0000355513):0.0000345608,((hCoV-19/Singapore/1500/2020|EPI_ISL_754074|2020-12-19:0.0000713893,(hCoV-19/Norway/2966/2021|EPI_ISL_1013497|2021-02-03:0.0001315395,hCoV-19/HongKong/HKPU-07617/2020|EPI_ISL_1020212|2020-12-14:0.0002497100):0.0000431457):0.0000007185,hCoV-19/HongKong/HKPU-08259/2020|EPI_ISL_1020214|2020-12-22:0.0000007185):0.0000007185):0.0000007185,(((((((hCoV-19/England/CAMC-12638E0/2021|EPI_ISL_1018753|2021-02-10:0.0000000000,hCoV-19/Netherlands/NH-RIVM-10702/2021|EPI_ISL_904664|2021-01-20:0.0000000000):0.0000007185,hCoV-19/France/IDF-IPP03322/2021|EPI_ISL_1035922|2021-02-01:0.0000007185):0.0000007185,hCoV-19/Netherlands/NH-RIVM-10439/2021|EPI_ISL_905177|2021-01-12:0.0000007185):0.0000007185,hCoV-19/Ghana/WACCBIP-GS75/2021|EPI_ISL_944721|2021-01-06:0.0000007185):0.0001045721,((hCoV-19/DRC/146998/2021|EPI_ISL_965122|2021-01-28:0.0002356118,hCoV-19/DRC/867/2021|EPI_ISL_965124|2021-01-30:0.0001141302):0.0000934945,hCoV-19/Greece/CP0800981/2020|EPI_ISL_794819|2020-12-30:0.0000348900):0.0000007185):0.0000007185,(hCoV-19/Hungary/UD-S51/2021|EPI_ISL_826272|2021-01-08:0.0000007185,hCoV-19/Hungary/UD-V147/2021|EPI_ISL_826273|2021-01-09:0.0000007185):0.0000007185):0.0000007185,(hCoV-19/Kosovo/ChVir23120/2021|EPI_ISL_1027645|2021-01-05:0.0000007185,hCoV-19/Kosovo/ChVir23121/2021|EPI_ISL_1027646|2021-01-05:0.0000007185):0.0001394516):0.0000346285):0.0000007185,hCoV-19/Slovenia/NK7961/2021|EPI_ISL_877453|2021-01-07:0.0000695764):0.0000007185,hCoV-19/Brazil/DF-1025/2020|EPI_ISL_882664|2020-12-31:0.0001394711):0.0000007185,hCoV-19/Romania/B-2706/2021|EPI_ISL_979968|2021-02-03:0.0000695625):0.0000007185,(hCoV-19/England/205241682/2020|EPI_ISL_804323|2020-12-21:0.0000007185,hCoV-19/Ghana/WACCBIP-GS61/2021|EPI_ISL_944715|2021-01-06:0.0000007185):0.0001045618):0.0000007185,((hCoV-19/Pakistan/MU-NIH-K14/2020|EPI_ISL_757285|2020-12-25:0.0001045647,hCoV-19/Jordan/AM-ALSR-5830/2020|EPI_ISL_878574|2020-12-24:0.0001394465):0.0000007185,((hCoV-19/Pakistan/MU-NIH-K53/2020|EPI_ISL_757286|2020-12-28:0.0000695611,hCoV-19/Thailand/CU-SI2104499-NT/2021|EPI_ISL_956272|2021-01-29:0.0000346318):0.0000007185,((hCoV-19/Italy/ABR-IZSGC-37932/2021|EPI_ISL_961078|2021-01-21:0.0000007185,hCoV-19/Italy/ABR-IZSGC-37931/2021|EPI_ISL_961079|2021-01-21:0.0000007185):0.0000695610,hCoV-19/Barbados/BRB50400/2020|EPI_ISL_977658|2020-12-31:0.0000720980):0.0000007185):0.0000007185):0.0000346318):0.0000007185,hCoV-19/Thailand/CU-SI2104177-NT/2021|EPI_ISL_918166|2021-01-25:0.0000346313):0.0000007185,((hCoV-19/Ghana/NMIMR-TRA-194/2021|EPI_ISL_1018083|2021-01-13:0.0001045662,((((hCoV-19/SouthKorea/KDCA0830/2020|EPI_ISL_850654|2020-12-24:0.0000007185,(hCoV-19/Portugal/PT2146/2020|EPI_ISL_796750|2020-12-22:0.0000007185,hCoV-19/Germany/HB-ChVir22614/2021|EPI_ISL_909747|2021-01-14:0.0000007185):0.0000007185):0.0000007185,hCoV-19/SouthKorea/KDCA0833/2020|EPI_ISL_850657|2020-12-27:0.0000007185):0.0000007185,hCoV-19/SouthKorea/KDCA0832/2020|EPI_ISL_850656|2020-12-26:0.0000007185):0.0000007185,hCoV-19/Brazil/SP-900B/2020|EPI_ISL_763074|2020-12-21:0.0000695669):0.0000007185):0.0000346147,hCoV-19/Slovakia/UKBA-720/2021|EPI_ISL_875519|2021-01-08:0.0002100726):0.0000346548):0.0000007185,hCoV-19/Brazil/SP-1012/2021|EPI_ISL_882670|2021-01-12:0.0000695668):0.0000007185,(hCoV-19/Israel/CVL-933ngs/2020|EPI_ISL_889144|2020-12-31:0.0001046809,hCoV-19/Iceland/4229/2021|EPI_ISL_827922|2021-01-04:0.0000699140):0.0000345514):0.0000007185,hCoV-19/Romania/Valcea418423/2021|EPI_ISL_935017|2021-01-31:0.0000346307):0.0000007185,(hCoV-19/Slovakia/UKBA-505/2020|EPI_ISL_779655|2020-12-28:0.0000007185,hCoV-19/Slovakia/UKBA-512/2020|EPI_ISL_779660|2020-12-28:0.0000007185):0.0000346321):0.0000007185,hCoV-19/Austria/CeMM3736/2021|EPI_ISL_1008356|2021-02-01:0.0001051981):0.0000007185,(hCoV-19/Brazil/SP-1052/2021|EPI_ISL_906078|2021-01-20:0.0000346522,hCoV-19/India/KA-NIMH-SEQ-110/2021|EPI_ISL_995710|2021-01-11:0.0000784590):0.0000346119):0.0000007185,((hCoV-19/Greece/CP0794239/2020|EPI_ISL_794818|2020-12-30:0.0000007185,hCoV-19/Greece/CP0800976/2020|EPI_ISL_794820|2020-12-30:0.0000007185):0.0000020637,hCoV-19/Thailand/CU-SI2105081-NT/2021|EPI_ISL_956275|2021-01-27:0.0000696257):0.0000695735):0.0000015344):0.0000346492,hCoV-19/Spain/CT-HUVH-Bellvitge20903/2021|EPI_ISL_981279|2021-01-13:0.0000697655):0.0000344893,hCoV-19/Kenya/C79725/2021|EPI_ISL_1039228|2021-01-14:0.0001511563):0.0000346404,hCoV-19/Spain/CT-HUVH-26496/2021|EPI_ISL_981320|2021-01-25:0.0000698947):0.0001043870,hCoV-19/Latvia/276/2021|EPI_ISL_961804|2021-01-19:0.0001684799):0.0002517845,hCoV-19/Ghana/NMIMR-NTRA-14807/2020|EPI_ISL_1018090|2020-12-22:0.0000697031):0.0001640682,hCoV-19/Germany/ST-MD585/2021|EPI_ISL_960843|2021-02-03:0.0000355506):0.0000800014,hCoV-19/Ukraine/D001/2021|EPI_ISL_954750|2021-01-14:0.0005832499):0.0000016019,(hCoV-19/Nigeria/OS-CV296/2020|EPI_ISL_729975|2020-08-03:0.0001396765,hCoV-19/Nigeria/OS-CV306/2020|EPI_ISL_729984|2020-10-09:0.0003671910):0.0000345134):0.0000007185,(((hCoV-19/Nigeria/CV648/2021|EPI_ISL_941295|2021-01-15:0.0000699765,((((hCoV-19/Nigeria/BCVL-18757/2021|EPI_ISL_985105|2021-01-08:0.0000000000,hCoV-19/Nigeria/BCVL-18579/2021|EPI_ISL_985107|2021-01-07:0.0000000000):0.0000000000,hCoV-19/Nigeria/CV705/2021|EPI_ISL_977561|2021-01-07:0.0000000000):0.0000000000,hCoV-19/Nigeria/CV702/2021|EPI_ISL_977560|2021-01-07:0.0000000000):0.0000007185,hCoV-19/Nigeria/BCVL-18562/2021|EPI_ISL_985106|2021-01-07:0.0000007185):0.0000699312):0.0005290307,hCoV-19/Nigeria/FC-CV541/2020|EPI_ISL_872612|2020-12-01:0.0004262625):0.0000338742,hCoV-19/Peru/LIM-INS-174/2021|EPI_ISL_925173|2021-01-18:0.0006318547):0.0000007185):0.0000007185,(hCoV-19/Russia/MOS-CRIE-13676494/2020|EPI_ISL_745246|2020-11-09:0.0001400056,hCoV-19/Poland/NIPH-NIH-05/2020|EPI_ISL_882960|2020-10-29:0.0001741411):0.0001049905):0.0000346306,hCoV-19/Brazil/PB-29634/2020|EPI_ISL_792624|2020-10-13:0.0001392613):0.0000007185,hCoV-19/Ghana/2852_S30/2020|EPI_ISL_515085|2020-03-28:0.0000007185):0.0000007185,(hCoV-19/Latvia/028/2020|EPI_ISL_486411|2020-05-07:0.0000345969,(hCoV-19/Morocco/15N/2020|EPI_ISL_458150|2020-05-15:0.0002800834,hCoV-19/Turkey/42-Ankara-GUMV-50873/2020|EPI_ISL_984752|2020-11-21:0.0001742785):0.0000347592):0.0000007185):0.0000007185,(hCoV-19/Gambia/GC19-015/2020|EPI_ISL_428855|2020-03-17:0.0000694717,hCoV-19/Italy/CAM-TIGEM-440/2020|EPI_ISL_778759|2020-06-30:0.0000694656):0.0000007185):0.0000007185,(hCoV-19/Nigeria/LA-CV374/2020|EPI_ISL_730033|2020-05-16:0.0000345866,(hCoV-19/Mozambique/KRISP-MZ154276/2020|EPI_ISL_636979|2020-07-07:0.0000757225,hCoV-19/Egypt/C-CEIRS-2MOH/2020|EPI_ISL_605781|2020-04-02:0.0002039008):0.0000490246):0.0000007185):0.0000007185,(hCoV-19/Nigeria/OY633-CV189/2020|EPI_ISL_527914|2020-06-16:0.0001740954,hCoV-19/Turkey/26_Ankara_GUMV_50546/2020|EPI_ISL_984987|2020-11-20:0.0000694647):0.0000007185):0.0000007185,(hCoV-19/SouthAfrica/KRISP-0138/2020|EPI_ISL_467490|2020-05-14:0.0001044220,hCoV-19/SouthAfrica/R05929/2020|EPI_ISL_450495|2020-03-25:0.0000348918):0.0000007185):0.0000007185,((hCoV-19/SouthAfrica/KRISP-K004639/2020|EPI_ISL_660654|2020-11-02:0.0000694742,hCoV-19/Mozambique/Cento-30032996/2020|EPI_ISL_815255|2020-09-19:0.0001741168):0.0000007185,(hCoV-19/Tunisia/3913/2020|EPI_ISL_654016|2020-03-16:0.0000345924,hCoV-19/Ukraine/203100361/2020|EPI_ISL_512640|2020-04-24:0.0001392829):0.0000007185):0.0000007185):0.0000007185,(hCoV-19/Sweden/20-52653/2020|EPI_ISL_660417|2020-05-25:0.0000007185,((hCoV-19/SouthAfrica/Tygerberg_360_CC2/2020|EPI_ISL_660155|2020-10-13:0.0000007185,hCoV-19/Mozambique/INS-K007887/2020|EPI_ISL_887462|2020-11-23:0.0002790256):0.0000007185,(hCoV-19/India/KA-NIMH-SEQ-87/2020|EPI_ISL_995177|2020-11-23:0.0003915575,hCoV-19/Portugal/IGC3872/2020|EPI_ISL_491213|2020-05-28:0.0000373421):0.0000007185):0.0000007185):0.0000007185):0.0000007185,((hCoV-19/Nigeria/EK220-CV54/2020|EPI_ISL_487102|2020-05-14:0.0000007185,hCoV-19/Nigeria/EK254-CV60/2020|EPI_ISL_487096|2020-05-19:0.0000007185):0.0001045962,(hCoV-19/Russia/MOS-CRIE7162018/2020|EPI_ISL_653922|2020-08-24:0.0000696633,hCoV-19/England/ALDP-8D7592/2020|EPI_ISL_557034|2020-06-24:0.0000701136):0.0000347218):0.0000007185):0.0000007185,(((hCoV-19/Romania/ROSV_2492/2020|EPI_ISL_491058|2020-04-16:0.0000694789,(hCoV-19/CzechRepublic/NRL_11159/2020|EPI_ISL_792692|2020-11-13:0.0003496280,hCoV-19/Japan/Donner32/2020|EPI_ISL_469290|2020-05-03:0.0000695329):0.0000007185):0.0000345863,((hCoV-19/Rwanda/D78363-RD/2020|EPI_ISL_707774|2020-06-19:0.0000622475,(hCoV-19/env/Qingdao/IVDC-010-10/2020|EPI_ISL_591279|2020-09-27:0.0000007185,hCoV-19/env/Qingdao/IVDC-011-10/2020|EPI_ISL_591280|2020-10-07:0.0000007185):0.0001745884):0.0000007185,hCoV-19/SouthAfrica/UFS-VIRO-NGS-11/2020|EPI_ISL_682324|2020-10-15:0.0000694722):0.0000007185):0.0000007185,(((hCoV-19/Nigeria/Lagos01/2020|EPI_ISL_413550|2020-02-27:0.0000348165,((hCoV-19/Tunisia/11-MHT_7/2020|EPI_ISL_855558|2020-09-11:0.0000007185,hCoV-19/Tunisia/11-MHT_8/2020|EPI_ISL_855559|2020-09-13:0.0000007185):0.0000697221,hCoV-19/Tunisia/ADAGE-12622/2020|EPI_ISL_710532|2020-09-20:0.0000346275):0.0003498879):0.0000007185,(hCoV-19/Russia/SPE-RII-MH13747S/2021|EPI_ISL_873033|2021-01-02:0.0001775050,hCoV-19/Lithuania/C20-05-R15/2020|EPI_ISL_560394|2020-05-22:0.0000698231):0.0000347812):0.0000007185,(hCoV-19/Kenya/NIC_196/2020|EPI_ISL_457834|2020-03-21:0.0000007185,(hCoV-19/Cyprus/002/2020|EPI_ISL_463742|2020-03-22:0.0001045888,(hCoV-19/Bangladesh/DNAS_DRCIM_CPH_isl_428_BGD/2020|EPI_ISL_774874|2020-04-29:0.0000007185,hCoV-19/Bangladesh/DNAS-CPH-isl-428/2020|EPI_ISL_605884|2020-04-29:0.0000007185):0.0000345862):0.0000007185):0.0000007185):0.0000007185):0.0000007185):0.0000007185,(hCoV-19/Lithuania/MR-LUHS-Eilnr189/2020|EPI_ISL_636841|2020-07-27:0.0000345862,(hCoV-19/SouthAfrica/KRISP-K004004/2020|EPI_ISL_634989|2020-09-28:0.0002447943,hCoV-19/SouthAfrica/KRISP-K002853/2020|EPI_ISL_602669|2020-08-31:0.0000007185):0.0000345852):0.0000007185):0.0000007185,(hCoV-19/UnitedArabEmirates/1871/2020|EPI_ISL_859629|2020-07-05:0.0000694736,hCoV-19/Ecuador/178635/2021|EPI_ISL_940781|2021-01-04:0.0000695926):0.0000007185):0.0000007185,(((hCoV-19/Nigeria/LA-CV390/2020|EPI_ISL_730043|2020-06-15:0.0002228976,hCoV-19/SouthAfrica/NHLS-UCT-GS-0610/2020|EPI_ISL_960132|2020-10-20:0.0002446563):0.0000007185,((((hCoV-19/Madagascar/VIRO-33698/2020|EPI_ISL_677634|2020-09-16:0.0002100018,hCoV-19/Italy/CAM-IZSM-119235/2020|EPI_ISL_738128|2020-08-26:0.0002451478):0.0001046701,hCoV-19/Nigeria/LA-CV266/2020|EPI_ISL_729950|2020-05-16:0.0000695372):0.0000007185,hCoV-19/Ghana/WACCBIP-GS100/2021|EPI_ISL_944653|2021-01-06:0.0004905660):0.0000345397,hCoV-19/Gambia/GC19-1983/2020|EPI_ISL_561038|2020-06-07:0.0001394664):0.0000007185):0.0000007185,(hCoV-19/Ghana/UHAS-H009/2020|EPI_ISL_628761|2020-06-16:0.0000710323,hCoV-19/Canada/BC-BCCDC-6486/2020|EPI_ISL_974721|2020-10-29:0.0000007185):0.0000007185):0.0000007185):0.0000007185,((((hCoV-19/Rwanda/E32781-RD/2020|EPI_ISL_707713|2020-06-10:0.0000007185,(hCoV-19/SouthAfrica/NHLS-UCT-GS-2232/2020|EPI_ISL_700479|2020-08-06:0.0001393060,(hCoV-19/Nigeria/AK-CV314/2020|EPI_ISL_729988|2020-06-29:0.0001408520,hCoV-19/SouthAfrica/Tygerberg-407/2020|EPI_ISL_745188|2020-12-04:0.0002453272):0.0000340540):0.0000254929):0.0000090044,((hCoV-19/Ghana/NMIMR-NTRA-9793/2020|EPI_ISL_1018101|2020-11-13:0.0004166545,hCoV-19/Ghana/WACCBIP-GS16/2020|EPI_ISL_884841|2020-08-31:0.0000358065):0.0000375524,hCoV-19/Colombia/CAQ-INS-003003/2020|EPI_ISL_739672|2020-11-20:0.0003531873):0.0000007185):0.0000007185,((((hCoV-19/Morocco/RMPS-12/2020|EPI_ISL_482737|2020-05-08:0.0001061344,hCoV-19/Morocco/CA24/2020|EPI_ISL_476025|2020-05-02:0.0002103969):0.0000007185,hCoV-19/Morocco/moh100/2020|EPI_ISL_476024|2020-05-05:0.0001746108):0.0001045860,hCoV-19/Nigeria/OS-CV299/2020|EPI_ISL_729977|2020-08-07:0.0001391192):0.0000007185,hCoV-19/Latvia/034/2020|EPI_ISL_486417|2020-05-08:0.0000345875):0.0000007185):0.0000007185,hCoV-19/Austria/CeMM0045/2020|EPI_ISL_437932|2020-02-24:0.0000007185):0.0000007185):0.0000007185,(((hCoV-19/Portugal/IGC2981/2020|EPI_ISL_491177|2020-05-19:0.0000007185,hCoV-19/Portugal/PT2921/2020|EPI_ISL_1023463|2020-10-23:0.0001881867):0.0000007185,(hCoV-19/Luxembourg/LNS4239887/2020|EPI_ISL_740438|2020-06-20:0.0000007185,hCoV-19/Luxembourg/LNS4369621/2020|EPI_ISL_740456|2020-06-24:0.0000007185):0.0000007185):0.0000345867,hCoV-19/Latvia/085/2020|EPI_ISL_501922|2020-06-16:0.0000694744):0.0000007185):0.0000007185,(hCoV-19/SouthAfrica/NHLS-UCT-GS-0078/2020|EPI_ISL_640058|2020-03-30:0.0000007185,(hCoV-19/Algeria/G35014-8856/2020|EPI_ISL_766869|2020-06-09:0.0000694706,hCoV-19/Morocco/6895/2020|EPI_ISL_459973|2020-03-20:0.0000345864):0.0000007185):0.0000007185):0.0000007185,(((hCoV-19/SouthKorea/KCDC2669/2020|EPI_ISL_522451|2020-05-29:0.0000347369,hCoV-19/Nigeria/OS-CV307/2020|EPI_ISL_729985|2020-10-12:0.0001746641):0.0000347027,hCoV-19/Sweden/20-51988/2020|EPI_ISL_475569|2020-06-11:0.0000346031):0.0000007185,(hCoV-19/Latvia/035/2020|EPI_ISL_486418|2020-05-09:0.0000345855,(hCoV-19/Gambia/GC19-1387/2020|EPI_ISL_561019|2020-05-12:0.0000007185,hCoV-19/Lithuania/ID2358/2020|EPI_ISL_933826|2020-12-01:0.0000007185):0.0000007185):0.0000007185):0.0000007185):0.0000007185,((((((hCoV-19/SouthAfrica/KRISP-K004325/2020|EPI_ISL_660201|2020-10-27:0.0000007185,hCoV-19/SouthAfrica/KRISP-K004330/2020|EPI_ISL_660206|2020-10-24:0.0000007185):0.0000007185,(hCoV-19/SouthAfrica/KRISP-K004552/2020|EPI_ISL_660249|2020-10-27:0.0000345919,(hCoV-19/SouthAfrica/KRISP-K004553/2020|EPI_ISL_660250|2020-10-27:0.0000007185,hCoV-19/SouthAfrica/KRISP-K004315/2020|EPI_ISL_660192|2020-10-27:0.0000346001):0.0000345901):0.0000007185):0.0000007185,hCoV-19/SouthAfrica/KRISP-K004586/2020|EPI_ISL_660616|2020-11-05:0.0000700537):0.0000694930,((hCoV-19/SouthAfrica/KRISP-K004723-CS1/2020|EPI_ISL_660256|2020-11-18:0.0000007185,hCoV-19/SouthAfrica/KRISP-MDSH920916/2020|EPI_ISL_736927|2020-12-07:0.0002108573):0.0001746413,hCoV-19/SouthAfrica/NHLS-UCT-GS-3468/2020|EPI_ISL_640133|2020-10-01:0.0000693790):0.0000007185):0.0001048287,hCoV-19/SouthAfrica/KRISP-K003689/2020|EPI_ISL_602871|2020-10-06:0.0001745531):0.0000341301,(hCoV-19/SouthAfrica/KRISP-K004311/2020|EPI_ISL_660189|2020-10-26:0.0000697541,hCoV-19/Ireland/CE-UHL58/2020|EPI_ISL_681716|2020-05-01:0.0001405675):0.0000345609):0.0000007185):0.0000007185,((hCoV-19/Nigeria/LA-CV380/2020|EPI_ISL_730036|2020-05-16:0.0001392670,hCoV-19/SouthAfrica/KRISP-K001080/2020|EPI_ISL_509334|2020-07-01:0.0000694699):0.0000007185,((hCoV-19/Slovakia/UKBA-203/2020|EPI_ISL_577735|2020-04-06:0.0001050698,(((hCoV-19/Azerbaijan/Aghayev-01/2021|EPI_ISL_882637|2021-01-02:0.0000345757,(hCoV-19/Egypt/CCHE57357-A-72/2020|EPI_ISL_812842|2020-06-30:0.0001750596,hCoV-19/Uganda/UG009/2020|EPI_ISL_451191|2020-03-30:0.0000705035):0.0000692908):0.0000007185,hCoV-19/BosniaandHerzegovina/01-Livno/2020|EPI_ISL_462753|2020-05-27:0.0001392454):0.0000262864,hCoV-19/Ghana/35183_S24/2020|EPI_ISL_515092|2020-05-24:0.0000007185):0.0000082179):0.0000007185,((hCoV-19/Turkey/HSGM-AD13/2020|EPI_ISL_812894|2020-12-21:0.0003885783,(hCoV-19/Mozambique/KRISP-MZ155093/2020|EPI_ISL_636981|2020-07-06:0.0001536521,hCoV-19/Iceland/5625/2020|EPI_ISL_829307|2020-12-29:0.0004160744):0.0000007185):0.0000346135,hCoV-19/Rwanda/NRLNAT1023/2020|EPI_ISL_925860|2020-12-13:0.0005297549):0.0000348014):0.0000007185):0.0000007185):0.0000007185,(hCoV-19/Slovakia/UKBA-208/2020|EPI_ISL_577739|2020-05-06:0.0000345925,(hCoV-19/Colombia/PUT-INS-CVN2151/2020|EPI_ISL_956306|2020-10-05:0.0003605994,hCoV-19/Serbia/Kikinda-000201303/2020|EPI_ISL_661189|2020-03-12:0.0000348774):0.0000007185):0.0000007185):0.0000007185,(((hCoV-19/Nigeria/KW-CV400/2020|EPI_ISL_730047|2020-07-12:0.0001926569,(hCoV-19/BosniaandHerzegovina/VFS-UNSA-LMGFI005/2020|EPI_ISL_955146|2020-09-02:0.0000696995,hCoV-19/BosniaandHerzegovina/VFS-UNSA-LMGFI009/2020|EPI_ISL_955155|2020-11-04:0.0001393423):0.0000699248):0.0000347523,(hCoV-19/SouthAfrica/NHLS-UCT-GS-0016/2020|EPI_ISL_640018|2020-08-11:0.0001746751,hCoV-19/SouthAfrica/NHLS-UCT-GS-0768/2020|EPI_ISL_640069|2020-07-23:0.0001812165):0.0000693531):0.0000007185,(hCoV-19/Ecuador/ZZL-7/2020|EPI_ISL_1014238|2020-10-30:0.0003152933,hCoV-19/cat/Greece/2K/2020|EPI_ISL_717979|2020-11-23:0.0002796111):0.0000339173):0.0000007185):0.0000007185,(((((((((((((((((((((((((((((((((hCoV-19/Poland/PL_P29/2020|EPI_ISL_455442|2020-03-18:0.0000000000,hCoV-19/Russia/OMS-ORINFI-3970S/2020|EPI_ISL_569814|2020-07-08:0.0000000000):0.0000000000,hCoV-19/Russia/OMS-ORINFI-60S/2020|EPI_ISL_569855|2020-05-13:0.0000000000):0.0000000000,hCoV-19/Japan/P4-1/2020|EPI_ISL_419301|2020-03-11:0.0000000000):0.0000000000,hCoV-19/France/ARA-23893/2020|EPI_ISL_508929|2020-04-11:0.0000000000):0.0000000000,hCoV-19/Nigeria/OG-CV260/2020|EPI_ISL_729944|2020-05-16:0.0000000000):0.0000000000,hCoV-19/SaudiArabia/KAUST-JEDDAH886/2020|EPI_ISL_513035|2020-05-24:0.0000000000):0.0000000000,hCoV-19/Oman/205024123/2020|EPI_ISL_457703|2020-03-25:0.0000000000):0.0000000000,hCoV-19/SaudiArabia/KAUST-JEDDAH1020/2020|EPI_ISL_512890|2020-06-23:0.0000000000):0.0000000000,hCoV-19/Kuwait/KU008/2020|EPI_ISL_422427|2020-03-16:0.0000000000):0.0000000000,hCoV-19/SouthAfrica/KRISP-K000622/2020|EPI_ISL_509274|2020-07-03:0.0000000000):0.0000000000,hCoV-19/Chile/RM-ISPCH-40/2020|EPI_ISL_445319|2020-03-17:0.0000000000):0.0000000000,hCoV-19/Sweden/20-14518/2020|EPI_ISL_475516|2020-05-10:0.0000000000):0.0000000000,hCoV-19/Lebanon/S4_761/2020|EPI_ISL_450511|2020-03-04:0.0000000000):0.0000000000,hCoV-19/SierraLeone/KGH-G-8549/2020|EPI_ISL_512812|2020-03-31:0.0000000000):0.0000000000,hCoV-19/Georgia/Tb-1679/2020|EPI_ISL_420144|2020-04-01:0.0000000000):0.0000000000,hCoV-19/UnitedArabEmirates/L0881/2020|EPI_ISL_435125|2020-03-16:0.0000000000):0.0000000000,hCoV-19/Cyprus/001/2020|EPI_ISL_463741|2020-03-11:0.0000000000):0.0000000000,hCoV-19/CzechRepublic/FNHK-11801/2020|EPI_ISL_895742|2020-03-30:0.0000000000):0.0000000000,hCoV-19/Russia/Buryatia-88903/2020|EPI_ISL_428911|2020-04-01:0.0000000000):0.0000000000,hCoV-19/Russia/SPE-RII-22207V/2020|EPI_ISL_524039|2020-06-08:0.0000000000):0.0000000000,hCoV-19/Madagascar/VIRO-5815/2020|EPI_ISL_625456|2020-05-04:0.0000000000):0.0000000000,hCoV-19/Russia/StPetersburg-RII4532V/2020|EPI_ISL_427313|2020-04-03:0.0000000000):0.0000000000,hCoV-19/Switzerland/ZH-UZH-1000477796/2020|EPI_ISL_413022|2020-02-29:0.0000000000):0.0000000000,hCoV-19/Mexico/CMX-InDRE-01/2020|EPI_ISL_412972|2020-02-27:0.0000000000):0.0000000000,hCoV-19/Colombia/MET-GVI-97769/2020|EPI_ISL_447802|2020-04-04:0.0000000000):0.0000000000,hCoV-19/Mexico/CMX-InDRE-07/2020|EPI_ISL_452139|2020-02-28:0.0000000000):0.0000000000,hCoV-19/Vietnam/CM296/2020|EPI_ISL_416431|2020-03-06:0.0000000000):0.0000000000,hCoV-19/Sweden/20-52425/2020|EPI_ISL_534245|2020-07-14:0.0000000000):0.0000000000,hCoV-19/SaudiArabia/KAUST-JEDDAH544/2020|EPI_ISL_512954|2020-04-30:0.0000000000):0.0000000000,hCoV-19/Bolivia/26954/2020|EPI_ISL_837572|2020-03-11:0.0000000000):0.0000000000,hCoV-19/UnitedArabEmirates/L2004034634/2020|EPI_ISL_520669|2020-04-17:0.0000000000):0.0000000000,hCoV-19/Argentina/C121/2020|EPI_ISL_420600|2020-03-07:0.0000000000):0.0000000000,hCoV-19/Russia/OMS-ORINFI-9433S/2020|EPI_ISL_569748|2020-05-21:0.0000000000):0.0000007185):0.0000007185,((hCoV-19/Ecuador/ZZL-5/2020|EPI_ISL_1013779|2020-10-30:0.0002095613,((((hCoV-19/SouthAfrica/NHLS-UCT-GS-1078/2020|EPI_ISL_700468|2020-10-29:0.0001746252,hCoV-19/SouthAfrica/NHLS-UCT-GS-0681/2020|EPI_ISL_700560|2020-10-22:0.0000346181):0.0002449135,hCoV-19/SouthAfrica/NHLS-UCT-GS-1003/2020|EPI_ISL_960126|2020-10-30:0.0002447937):0.0000007185,(hCoV-19/SouthAfrica/NHLS-UCT-GS-0619/2020|EPI_ISL_700588|2020-10-22:0.0001746067,hCoV-19/SouthAfrica/NHLS-UCT-GS-1113/2020|EPI_ISL_960117|2020-11-05:0.0002791782):0.0000007185):0.0000345935,(hCoV-19/SouthAfrica/NHLS-UCT-GP-5792/2020|EPI_ISL_700547|2020-05-19:0.0000345855,((hCoV-19/SouthAfrica/R10403/2020|EPI_ISL_490276|2020-06-02:0.0000007185,hCoV-19/Mozambique/KRISP-MZ158905/2020|EPI_ISL_636980|2020-07-14:0.0002094111):0.0000007185,(hCoV-19/SouthAfrica/Tygerberg-386/2020|EPI_ISL_745126|2020-12-01:0.0001775797,(hCoV-19/SouthAfrica/Tygerberg-460/2020|EPI_ISL_745141|2020-12-07:0.0005685992,hCoV-19/Zimbabwe/ZW-1193B/2020|EPI_ISL_647971|2020-06-01:0.0000395551):0.0000007185):0.0000345891):0.0000007185):0.0000345878):0.0000345838):0.0000007185,(hCoV-19/SouthAfrica/KRISP-0148/2020|EPI_ISL_467498|2020-05-30:0.0001045758,hCoV-19/Belarus/VI-RII-MH11358S/2020|EPI_ISL_754234|2020-10-22:0.0001130319):0.0000007185):0.0000007185):0.0000007185,((hCoV-19/Nigeria/LA-CV371/2020|EPI_ISL_730032|2020-05-14:0.0000007185,((((hCoV-19/Zambia/ZMB-42411/2020|EPI_ISL_977277|2020-08-07:0.0001334173,hCoV-19/Zimbabwe/ZW-6970/2020|EPI_ISL_647980|2020-05-01:0.0000389562):0.0000430782,hCoV-19/Kenya/C14722/2020|EPI_ISL_806648|2020-06-05:0.0002220921):0.0000346444,((hCoV-19/Poland/2142491746-gx1/2021|EPI_ISL_959408|2021-01-20:0.0004905473,((hCoV-19/Gambia/0214/2020|EPI_ISL_471158|2020-03-29:0.0000007185,hCoV-19/Gambia/0278/2020|EPI_ISL_471160|2020-03-20:0.0000007185):0.0000007185,hCoV-19/Gambia/0548/2020|EPI_ISL_471165|2020-04-30:0.0000007185):0.0001385261):0.0000007185,hCoV-19/India/MH-NIV-229804/2020|EPI_ISL_577677|2020-09-29:0.0002453080):0.0000348783):0.0000007185,((((((hCoV-19/SouthAfrica/NHLS-UCT-GS-0620/2020|EPI_ISL_700564|2020-10-22:0.0000346047,hCoV-19/SouthAfrica/KRISP-EC-K005356/2020|EPI_ISL_678637|2020-11-13:0.0000698335):0.0001394484,hCoV-19/SouthAfrica/KRISP-K004054/2020|EPI_ISL_635033|2020-10-20:0.0002467318):0.0001046683,hCoV-19/SouthAfrica/NHLS-UCT-GS-2426/2020|EPI_ISL_640079|2020-06-06:0.0001046201):0.0000007185,(hCoV-19/SouthAfrica/R10712/2020|EPI_ISL_490295|2020-06-15:0.0000721817,hCoV-19/SouthAfrica/N00091/2020|EPI_ISL_622980|2020-08-12:0.0001126527):0.0000007185):0.0000007185,(hCoV-19/SouthAfrica/KRISP-109/2020|EPI_ISL_455639|2020-03-31:0.0000348765,hCoV-19/SouthAfrica/NHLS-UCT-GP-6060/2020|EPI_ISL_960164|2020-06-08:0.0000348643):0.0000345954):0.0000348808,((hCoV-19/CostaRica/INC-0209/2021|EPI_ISL_914815|2021-01-02:0.0003501816,hCoV-19/Ghana/UHAS-V873/2020|EPI_ISL_861460|2020-11-20:0.0001868460):0.0000014470,hCoV-19/Taiwan/NTU38/2020|EPI_ISL_738065|2020-11-26:0.0002098646):0.0000347751):0.0000007185):0.0000007185):0.0000007185,((((hCoV-19/Iceland/6213/2020|EPI_ISL_829891|2020-07-31:0.0000713893,hCoV-19/Austria/CeMM3719/2021|EPI_ISL_1008340|2021-02-01:0.0002823114):0.0001053320,hCoV-19/Germany/NW-KRO-050/2020|EPI_ISL_860367|2020-06-24:0.0000695838):0.0001047304,hCoV-19/Taiwan/CGMH-CGU-31/2020|EPI_ISL_660543|2020-07-31:0.0002447672):0.0000007185,hCoV-19/Venezuela/VEN-89312/2020|EPI_ISL_476702|2020-04-02:0.0000347271):0.0000007185):0.0000007185):0.0000007185,(((((hCoV-19/Russia/SPE-RII-MH13166S/2021|EPI_ISL_872976|2021-01-03:0.0000701435,hCoV-19/Germany/RP-IMB15363/2021|EPI_ISL_918425|2021-01-26:0.0000697168):0.0000007185,hCoV-19/Egypt/CUNCI-HGC11I038/2021|EPI_ISL_907109|2021-01-03:0.0001755029):0.0001043307,(hCoV-19/SouthAfrica/KRISP-EC-K005244/2020|EPI_ISL_678578|2020-11-18:0.0001940584,hCoV-19/SouthAfrica/KRISP-K004327/2020|EPI_ISL_660203|2020-10-26:0.0001048491):0.0000346705):0.0000307787,hCoV-19/SouthAfrica/NHLS-UCT-GS-0847/2020|EPI_ISL_640071|2020-07-24:0.0000760015):0.0000036208,(((hCoV-19/SouthAfrica/KRISP-K004549/2020|EPI_ISL_660246|2020-10-27:0.0001045856,(hCoV-19/SouthAfrica/KRISP-K004734/2020|EPI_ISL_660262|2020-10-21:0.0000348821,hCoV-19/SouthAfrica/KRISP-K004608/2020|EPI_ISL_660633|2020-11-08:0.0000692742):0.0000007185):0.0001045986,(((hCoV-19/SouthAfrica/LR00151/2020|EPI_ISL_514419|2020-07-21:0.0000007185,(hCoV-19/SouthAfrica/LR00154/2020|EPI_ISL_514422|2020-07-23:0.0000364580,(hCoV-19/SouthAfrica/N00042/2020|EPI_ISL_622981|2020-08-12:0.0001126446,hCoV-19/SouthAfrica/N00142/2020|EPI_ISL_622989|2020-05-20:0.0000368275):0.0000007185):0.0000007185):0.0000358922,(hCoV-19/SouthAfrica/R13189-20/2020|EPI_ISL_622905|2020-06-30:0.0001086961,hCoV-19/SouthAfrica/LR00013/2020|EPI_ISL_515143|2020-07-01:0.0000370099):0.0000007185):0.0000007185,(hCoV-19/SouthAfrica/N00140/2020|EPI_ISL_622993|2020-05-20:0.0000007185,hCoV-19/SouthAfrica/N00143/2020|EPI_ISL_622954|2020-05-20:0.0000714321):0.0000356962):0.0000014731):0.0000345984,(((((hCoV-19/SouthAfrica/R10741/2020|EPI_ISL_490301|2020-06-15:0.0000007185,hCoV-19/SouthAfrica/R13566-20/2020|EPI_ISL_622911|2020-07-14:0.0000356699):0.0000356033,hCoV-19/SouthAfrica/LR00107/2020|EPI_ISL_514404|2020-07-14:0.0001059167):0.0000701057,((hCoV-19/SouthAfrica/R10876/2020|EPI_ISL_490312|2020-06-18:0.0000361778,hCoV-19/SouthAfrica/R10427/2020|EPI_ISL_490277|2020-06-04:0.0000362365):0.0000361326,hCoV-19/SouthAfrica/R10704/2020|EPI_ISL_490293|2020-06-12:0.0000007185):0.0000017731):0.0000701469,hCoV-19/SouthAfrica/R10566-20/2020|EPI_ISL_939656|2020-10-06:0.0000019069):0.0000346496,(hCoV-19/SouthAfrica/N00059/2020|EPI_ISL_622944|2020-08-11:0.0002217389,hCoV-19/SouthAfrica/R13472-20/2020|EPI_ISL_622914|2020-07-06:0.0000713275):0.0000356294):0.0000007185):0.0000345910):0.0000007185):0.0000007185,((hCoV-19/SouthAfrica/NHLS-UCT-GS-1671-KRISP/2020|EPI_ISL_696462|2020-11-19:0.0002443935,hCoV-19/Rwanda/F73496-RD/2020|EPI_ISL_707711|2020-06-10:0.0000007185):0.0000007185,(hCoV-19/Azerbaijan/Aghayev-06/2021|EPI_ISL_882642|2021-01-05:0.0003496919,hCoV-19/BosniaandHerzegovina/VFS-UNSA-LMGFI006/2020|EPI_ISL_955148|2020-09-14:0.0001395405):0.0000346036):0.0000007185):0.0000007185,(((((hCoV-19/Nigeria/LA-CV369/2020|EPI_ISL_730030|2020-04-20:0.0000348768,hCoV-19/Nigeria/OY636-CV192/2020|EPI_ISL_527915|2020-06-17:0.0001045627):0.0000007185,((hCoV-19/Nigeria/AK-CV319/2020|EPI_ISL_729990|2020-07-17:0.0002178230,hCoV-19/Nigeria/KW326-CV52/2020|EPI_ISL_487103|2020-05-09:0.0000346680):0.0000007185,((hCoV-19/Nigeria/EK084-CV50/2020|EPI_ISL_487105|2020-04-23:0.0000007185,hCoV-19/Nigeria/EK082-CV47/2020|EPI_ISL_487108|2020-04-23:0.0000007185):0.0000007185,hCoV-19/Nigeria/EK025-CV58/2020|EPI_ISL_487098|2020-04-19:0.0000007185):0.0001045546):0.0000007185):0.0000007185,hCoV-19/Nigeria/OS-CV294/2020|EPI_ISL_729973|2020-07-08:0.0001045719):0.0000348759,((hCoV-19/Zambia/ZMB-69192/2020|EPI_ISL_977276|2020-12-19:0.0000353554,hCoV-19/Nigeria/CV634/2020|EPI_ISL_941283|2020-12-21:0.0000765805):0.0003850286,hCoV-19/Nigeria/OS-CV303/2020|EPI_ISL_729981|2020-08-17:0.0003385373):0.0000690961):0.0000007185,(hCoV-19/EquatorialGuinea/43379/2020|EPI_ISL_953420|2020-07-27:0.0001395034,(hCoV-19/Tunisia/6895/2020|EPI_ISL_763065|2020-04-01:0.0000348944,hCoV-19/Senegal/45557/2020|EPI_ISL_498239|2020-05-27:0.0001761050):0.0000348660):0.0000007185):0.0000007185):0.0000007185,(((((((hCoV-19/Russia/MOS-CRIE-13363841/2020|EPI_ISL_732666|2020-11-06:0.0000348878,(hCoV-19/Russia/KAM-RII-MH12144S/2020|EPI_ISL_872955|2020-12-16:0.0000007185,hCoV-19/Russia/SPE-RII-MH13433S/2020|EPI_ISL_1039137|2020-12-24:0.0000007185):0.0002101763):0.0000014729,(hCoV-19/Congo/Q001C116AO_2101-TM-r1-030/2021|EPI_ISL_912379|2021-01-05:0.0002118642,(hCoV-19/Russia/MOS-CRIE-13681164/2020|EPI_ISL_745249|2020-11-09:0.0001046160,hCoV-19/Russia/PSK-RII-MH6102S/2020|EPI_ISL_733347|2020-11-13:0.0001057470):0.0000014721):0.0000692807):0.0000343096,hCoV-19/Russia/KDA-RII-MH4747S/2020|EPI_ISL_733256|2020-10-21:0.0002096288):0.0000007185,hCoV-19/Russia/MOS-CRIE-13298544/2020|EPI_ISL_732676|2020-11-06:0.0001395025):0.0000007185,hCoV-19/Russia/MOW-RII-MH3401S/2020|EPI_ISL_733132|2020-10-07:0.0001400467):0.0001750006,hCoV-19/Romania/RO_IOCN15/2020|EPI_ISL_891223|2020-07-17:0.0001750577):0.0000339975,(hCoV-19/Indonesia/JK-EIJK76/2020|EPI_ISL_947268|2020-11-18:0.0004546429,(((hCoV-19/Indonesia/KB-TUH-C2132860/2020|EPI_ISL_911675|2020-10-30:0.0000697165,hCoV-19/Indonesia/KB-TUH-C2134850/2020|EPI_ISL_902922|2020-11-04:0.0001046577):0.0000697293,hCoV-19/Indonesia/JB-WJHL-ITB-A03267/2020|EPI_ISL_747236|2020-10-23:0.0001746230):0.0000007185,hCoV-19/Indonesia/JK-NIHRD-PME1264/2020|EPI_ISL_747234|2020-06-05:0.0000007185):0.0000007185):0.0000348789):0.0000007185):0.0000007185,(((((hCoV-19/Nigeria/FC-CV357/2020|EPI_ISL_730022|2020-06-26:0.0002665980,hCoV-19/Tunisia/1280/2021|EPI_ISL_794735|2021-01-06:0.0004900049):0.0000007185,hCoV-19/Nigeria/ED1010-CV215/2020|EPI_ISL_527879|2020-05-04:0.0000007185):0.0000007185,hCoV-19/Nigeria/ED46-CV165/2020|EPI_ISL_527884|2020-04-24:0.0000692745):0.0000348969,((hCoV-19/Canada/BC-BCCDC-3604/2020|EPI_ISL_968322|2020-07-11:0.0000000000,hCoV-19/Canada/BC-BCCDC-3399/2020|EPI_ISL_968356|2020-07-22:0.0000000000):0.0000007185,hCoV-19/Canada/BC-BCCDC-3384/2020|EPI_ISL_968341|2020-07-20:0.0000007185):0.0001046066):0.0000348782,(hCoV-19/SouthAfrica/NHLS-UCT-GP-5231/2020|EPI_ISL_700522|2020-04-29:0.0000007185,(hCoV-19/SouthAfrica/NHLS-UCT-GS-1777/2020|EPI_ISL_640111|2020-09-04:0.0002102437,hCoV-19/SouthAfrica/NHLS-UCT-GS-2440/2020|EPI_ISL_640080|2020-04-24:0.0000349524):0.0000007185):0.0000692776):0.0000007185):0.0000007185,((((((((hCoV-19/Austria/CeMM0874/2020|EPI_ISL_583737|2020-04-30:0.0000007185,hCoV-19/Austria/CeMM0878/2020|EPI_ISL_583740|2020-05-06:0.0000007185):0.0000007185,hCoV-19/Austria/CeMM0877/2020|EPI_ISL_583739|2020-05-06:0.0000348786):0.0001746451,hCoV-19/Senegal/45436/2020|EPI_ISL_498238|2020-05-27:0.0000693312):0.0000007185,((hCoV-19/Gambia/GC19-2973/2020|EPI_ISL_561156|2020-07-24:0.0000346047,((hCoV-19/Gambia/0531/2020|EPI_ISL_471162|2020-04-30:0.0000007185,hCoV-19/Gambia/0536/2020|EPI_ISL_471163|2020-04-30:0.0000007185):0.0000007185,hCoV-19/Gambia/GC19-0479/2020|EPI_ISL_561015|2020-04-29:0.0000007185):0.0000007185):0.0000346024,hCoV-19/Senegal/65481/2020|EPI_ISL_477151|2020-06-14:0.0001430194):0.0000007185):0.0000007185,hCoV-19/Gambia/0268/2020|EPI_ISL_471159|2020-03-21:0.0000007185):0.0000346030,((hCoV-19/CzechRepublic/FNHK-21302/2020|EPI_ISL_895730|2020-05-22:0.0000007185,hCoV-19/Egypt/CCHE57357-A-13/2020|EPI_ISL_812793|2020-04-29:0.0001395478):0.0000346047,hCoV-19/Bolivia/26956/2020|EPI_ISL_837574|2020-05-01:0.0000348803):0.0000007185):0.0000007185,((((((hCoV-19/CostaRica/INC-0210/2021|EPI_ISL_914816|2021-01-03:0.0000697452,hCoV-19/CostaRica/INC-0212/2021|EPI_ISL_914818|2021-01-01:0.0001046546):0.0000007185,hCoV-19/CostaRica/INC-0168/2020|EPI_ISL_770008|2020-10-21:0.0000346084):0.0000007185,hCoV-19/CostaRica/INC-0227/2021|EPI_ISL_914833|2021-01-10:0.0003846242):0.0002096137,hCoV-19/Ecuador/USFQ-553/2020|EPI_ISL_728202|2020-11-28:0.0002182697):0.0000007185,((hCoV-19/CostaRica/INC-0060/2020|EPI_ISL_512666|2020-06-19:0.0000348812,hCoV-19/CostaRica/INC-0061/2020|EPI_ISL_512667|2020-06-20:0.0000348794):0.0000007185,hCoV-19/CostaRica/INC-0067/2020|EPI_ISL_512672|2020-07-02:0.0000007185):0.0000348844):0.0000348825,hCoV-19/SouthAfrica/LR00039/2020|EPI_ISL_515166|2020-07-05:0.0001395540):0.0000007185):0.0000007185,(((((((hCoV-19/SouthAfrica/KRISP-K004339/2020|EPI_ISL_660215|2020-10-28:0.0000346370,hCoV-19/SouthAfrica/KRISP-K004609/2020|EPI_ISL_660634|2020-11-08:0.0001045421):0.0000346033,(hCoV-19/SouthAfrica/KRISP-K004546/2020|EPI_ISL_660243|2020-10-27:0.0000007185,(((hCoV-19/SouthAfrica/KRISP-K004602/2020|EPI_ISL_660631|2020-11-06:0.0000007185,hCoV-19/SouthAfrica/KRISP-K005309/2020|EPI_ISL_678602|2020-10-30:0.0000348721):0.0000348822,hCoV-19/SouthAfrica/KRISP-CH01110731/2020|EPI_ISL_736926|2020-11-26:0.0001046868):0.0000007185,hCoV-19/SouthAfrica/KRISP-K004627/2020|EPI_ISL_660643|2020-11-01:0.0000348843):0.0000007185):0.0000007185):0.0002103815,hCoV-19/SouthAfrica/KRISP-K004044/2020|EPI_ISL_635023|2020-10-16:0.0001492670):0.0000339037,hCoV-19/Russia/STA-RII-MH3374S/2020|EPI_ISL_733115|2020-10-07:0.0003295295):0.0000007185,(hCoV-19/DRC/D09-0700/2020|EPI_ISL_636987|2020-06-08:0.0001535035,(hCoV-19/Peru/LIM-INS-078/2020|EPI_ISL_536478|2020-07-02:0.0001399545,hCoV-19/Botswana/BOT4161/2020|EPI_ISL_560388|2020-04-16:0.0000357014):0.0000348672):0.0000007185):0.0000007185,hCoV-19/Bangladesh/CU-CTG-13/2020|EPI_ISL_735494|2020-11-24:0.0002812227):0.0000348788,hCoV-19/Colombia/MET-INS-95637/2020|EPI_ISL_498164|2020-04-09:0.0000007185):0.0000007185):0.0000007185):0.0000007185,(((((hCoV-19/BurkinaFaso/1124/2020|EPI_ISL_660446|2020-07-21:0.0000007185,hCoV-19/BurkinaFaso/2-035-1347/2020|EPI_ISL_660452|2020-11-04:0.0000007185):0.0000007185,(hCoV-19/BurkinaFaso/4202/2020|EPI_ISL_660471|2020-10-27:0.0000007185,(hCoV-19/BurkinaFaso/3970/2020|EPI_ISL_660495|2020-10-22:0.0000007185,hCoV-19/BurkinaFaso/2828/2020|EPI_ISL_660503|2020-10-23:0.0000007185):0.0000007185):0.0000699316):0.0000694580,(hCoV-19/Germany/NW-HHU-432/2020|EPI_ISL_733507|2020-10-25:0.0000007185,hCoV-19/Germany/NW-HHU-440/2020|EPI_ISL_733514|2020-10-25:0.0000347736):0.0003534993):0.0001062045,hCoV-19/Bangladesh/BCSIR-NILMRC-482/2020|EPI_ISL_1036240|2020-12-22:0.0004923989):0.0000367578,(((hCoV-19/Brunei/6/2020|EPI_ISL_962877|2020-12-28:0.0003498708,(hCoV-19/Rwanda/NRLNAT1087/2020|EPI_ISL_930853|2020-12-16:0.0003145919,hCoV-19/India/KA-NIMH-SEQ-136/2020|EPI_ISL_995718|2020-11-30:0.0002174193):0.0000348689):0.0000007185,(hCoV-19/India/KA-NIMH-SEQ-90/2020|EPI_ISL_995179|2020-11-25:0.0001442431,(hCoV-19/India/TG-CCMB-C1E2-ONT-R2/2020|EPI_ISL_909956|2020-11-14:0.0000703654,hCoV-19/India/TG-CCMB-C1E2-R2/2020|EPI_ISL_909960|2020-11-14:0.0000007185):0.0001058197):0.0000346319):0.0000007185,hCoV-19/Egypt/CUNCI-HGC11I041/2021|EPI_ISL_862807|2021-01-03:0.0002793161):0.0000692808):0.0000007185):0.0000007185,(((((((((hCoV-19/Australia/VIC8640/2020|EPI_ISL_562038|2020-08-18:0.0001772338,hCoV-19/Australia/VIC14146/2020|EPI_ISL_591646|2020-09-17:0.0001424873):0.0000007185,hCoV-19/Australia/VIC14924/2020|EPI_ISL_592656|2020-09-01:0.0001417655):0.0000347418,hCoV-19/Australia/VIC10646/2020|EPI_ISL_562712|2020-09-05:0.0000417349):0.0001674808,(hCoV-19/Bangladesh/BCSIR-NILMRC-358/2020|EPI_ISL_514130|2020-07-24:0.0002461334,hCoV-19/Bangladesh/GRMDRC-7/2020|EPI_ISL_775216|2020-10-17:0.0002096855):0.0001044503):0.0000007185,hCoV-19/Bangladesh/G-134/2020|EPI_ISL_600480|2020-06-19:0.0000706795):0.0000348744,((((hCoV-19/Mexico/CMX-INMEGEN-01-02-22/2021|EPI_ISL_985150|2021-01-04:0.0003143164,hCoV-19/Mexico/CMX-InDRE_242/2021|EPI_ISL_942928|2021-01-13:0.0004558085):0.0000693963,(hCoV-19/Mexico/CMX-INER-0119/2020|EPI_ISL_837716|2020-05-28:0.0001393806,hCoV-19/Lithuania/ID2526/2020|EPI_ISL_933878|2020-12-03:0.0003256930):0.0000007185):0.0000007185,hCoV-19/Mexico/CMX-INMEGEN-12-03-05/2020|EPI_ISL_955192|2020-11-20:0.0003844167):0.0000348471,hCoV-19/Poland/6030601121_diag1_gx1/2020|EPI_ISL_925039|2020-12-22:0.0007002434):0.0000007185):0.0000007185,hCoV-19/Brazil/PB-29651/2020|EPI_ISL_792638|2020-11-11:0.0003139243):0.0000348664,hCoV-19/SouthAfrica/KRISP-K002667/2020|EPI_ISL_535533|2020-08-04:0.0000346301):0.0000007185,hCoV-19/Gambia/GC19-1786/2020|EPI_ISL_561031|2020-05-26:0.0000007185):0.0000007185):0.0000007185,((((hCoV-19/Nigeria/NA-CV351/2020|EPI_ISL_730016|2020-05-31:0.0000354999,((hCoV-19/Nigeria/FC-CV355/2020|EPI_ISL_730020|2020-06-26:0.0001746352,hCoV-19/Nigeria/NI-CV237/2020|EPI_ISL_729923|2020-06-01:0.0000348751):0.0000007185,(hCoV-19/Nigeria/NA-CV239/2020|EPI_ISL_729925|2020-06-11:0.0000697097,hCoV-19/Nigeria/NA-CV240/2020|EPI_ISL_729926|2020-05-31:0.0001395970):0.0000348951):0.0000007185):0.0001394857,(((hCoV-19/Ghana/WACCBIP-GS112/2021|EPI_ISL_944655|2021-01-06:0.0005945718,hCoV-19/Palestine/WB-AQU-P3/2020|EPI_ISL_661272|2020-11-07:0.0004554813):0.0000014470,(hCoV-19/Kenya/C79549/2021|EPI_ISL_1039229|2021-01-06:0.0003068246,hCoV-19/Turkey/44_Ankara_GUMV_50956/2020|EPI_ISL_984994|2020-11-21:0.0002099670):0.0000007185):0.0000007185,hCoV-19/BosniaandHerzegovina/VFS-UNSA-LMGFI004/2020|EPI_ISL_955144|2020-08-20:0.0002134574):0.0000348285):0.0000007185,(hCoV-19/Egypt/CUNCI-HGC9I043/2020|EPI_ISL_857346|2020-12-25:0.0004904531,hCoV-19/Nigeria/LA-CV259/2020|EPI_ISL_729943|2020-04-25:0.0000346646):0.0000348178):0.0000007185,((hCoV-19/Bulgaria/16/2020|EPI_ISL_480299|2020-04-26:0.0000692764,(hCoV-19/Urumqi/IVDC-01-01/2020|EPI_ISL_850951|2020-07-16:0.0000007185,hCoV-19/Zhejiang/SX0715/2020|EPI_ISL_497950|2020-07-15:0.0000007185):0.0001045960):0.0000007185,hCoV-19/Russia/OMS-ORINFI-4832S/2020|EPI_ISL_569784|2020-07-11:0.0000348822):0.0000007185):0.0000007185):0.0000007185,((((hCoV-19/Canada/NB-NML-3156/2020|EPI_ISL_961662|2020-12-26:0.0002094774,hCoV-19/Ghana/NMIMR-NTRA-15050/2020|EPI_ISL_1018095|2020-12-24:0.0001396856):0.0002471134,(hCoV-19/Nigeria/OY598-CV169/2020|EPI_ISL_527900|2020-06-09:0.0000007185,hCoV-19/Nigeria/OY616-CV174/2020|EPI_ISL_527905|2020-06-12:0.0000007185):0.0002796364):0.0000340054,((hCoV-19/Nigeria/EK291-CV115/2020|EPI_ISL_527887|2020-06-02:0.0001045968,hCoV-19/Nigeria/KW314-CV63/2020|EPI_ISL_487092|2020-05-09:0.0001856196):0.0000007185,hCoV-19/Nigeria/OY094-CV57/2020|EPI_ISL_487099|2020-04-24:0.0000346019):0.0000348808):0.0000007185,(((hCoV-19/Tunisia/11-MHT_10/2020|EPI_ISL_855561|2020-09-13:0.0000692829,(hCoV-19/Tunisia/11-MHT_6/2020|EPI_ISL_855568|2020-09-13:0.0000348867,hCoV-19/Tunisia/11-MHT_21/2020|EPI_ISL_855571|2020-09-15:0.0001746287):0.0000007185):0.0000007185,hCoV-19/Tunisia/55304/2020|EPI_ISL_635059|2020-11-02:0.0002096052):0.0001045979,hCoV-19/Portugal/PT1608/2020|EPI_ISL_693611|2020-07-07:0.0000348808):0.0000007185):0.0000007185):0.0000007185,(((((((((hCoV-19/Lithuania/ID6997/2021|EPI_ISL_1005355|2021-01-07:0.0000355286,(hCoV-19/Lithuania/ID3523/2020|EPI_ISL_934087|2020-12-11:0.0000349200,(hCoV-19/Lithuania/ID6748/2021|EPI_ISL_934222|2021-01-03:0.0000007185,hCoV-19/Lithuania/ID6752/2021|EPI_ISL_934225|2021-01-04:0.0000007185):0.0000701683):0.0000348991):0.0000007185,hCoV-19/Lithuania/ID3779/2020|EPI_ISL_934108|2020-12-14:0.0000348249):0.0000695780,hCoV-19/SouthKorea/KDCA0421/2020|EPI_ISL_760205|2020-10-04:0.0001045909):0.0000007185,((hCoV-19/Taiwan/NTU34/2020|EPI_ISL_693305|2020-11-20:0.0000007185,hCoV-19/Taiwan/CGMH-CGU-39/2020|EPI_ISL_956320|2020-11-01:0.0000007185):0.0001394512,hCoV-19/Kosovo/ChVir23106/2021|EPI_ISL_1027657|2021-01-04:0.0001757069):0.0000693922):0.0000691894,((hCoV-19/Rwanda/NRLNAT1022/2020|EPI_ISL_930634|2020-12-16:0.0001395438,(hCoV-19/UnitedArabEmirates/3698/2020|EPI_ISL_859812|2020-10-20:0.0000348710,hCoV-19/UnitedArabEmirates/3823/2020|EPI_ISL_859858|2020-11-21:0.0000692610):0.0000007185):0.0000348695,hCoV-19/UnitedArabEmirates/2890/2020|EPI_ISL_859676|2020-08-20:0.0000007185):0.0000007185):0.0002795850,hCoV-19/SouthAfrica/NHLS-UCT-GS-1259/2020|EPI_ISL_700488|2020-11-05:0.0002098507):0.0000313563,hCoV-19/Ghana/WACCBIP-GS44/2020|EPI_ISL_884856|2020-08-20:0.0001078932):0.0000014421,(((hCoV-19/DRC/11260/2020|EPI_ISL_527558|2020-05-23:0.0000348642,hCoV-19/DRC/5210/2020|EPI_ISL_487369|2020-05-01:0.0000354965):0.0000007185,hCoV-19/DRC/4516/2020|EPI_ISL_487192|2020-04-28:0.0000007185):0.0000007185,hCoV-19/DRC/6390/2020|EPI_ISL_513615|2020-05-04:0.0001054045):0.0000698145):0.0000014525,((((((hCoV-19/Brazil/SP-884/2020|EPI_ISL_755650|2020-12-08:0.0005253776,hCoV-19/Brazil/RS-8800/2021|EPI_ISL_983866|2021-02-01:0.0004402816):0.0000007185,hCoV-19/Brazil/RS-8679/2021|EPI_ISL_983869|2021-02-01:0.0002875729):0.0000007185,(hCoV-19/Brazil/SP-1139/2020|EPI_ISL_1039704|2020-10-26:0.0000692778,hCoV-19/Brazil/RJ-00419/2020|EPI_ISL_717821|2020-10-26:0.0001745931):0.0000007185):0.0000007185,hCoV-19/Brazil/RS-19337/2020|EPI_ISL_831689|2020-08-03:0.0001745589):0.0000348776,((((hCoV-19/Peru/LIM-INS-175/2021|EPI_ISL_943570|2021-01-28:0.0000692025,hCoV-19/Japan/YCH0127/2021|EPI_ISL_978917|2021-02-09:0.0001393583):0.0000007185,hCoV-19/Brazil/RO-1207/2021|EPI_ISL_985314|2021-01-19:0.0000692009):0.0007781848,hCoV-19/Brazil/PA-IEC-176888/2020|EPI_ISL_918515|2020-11-18:0.0003498801):0.0000694280,hCoV-19/Mozambique/KRISP-MZ158971/2020|EPI_ISL_636976|2020-07-13:0.0000387566):0.0000007185):0.0000007185,hCoV-19/Brazil/AM-20143164MG/2020|EPI_ISL_833133|2020-12-18:0.0000697543):0.0000348803):0.0000007185):0.0000007185,((hCoV-19/SouthAfrica/LR00081/2020|EPI_ISL_514392|2020-07-13:0.0001078930,hCoV-19/NorthMacedonia/33167/2021|EPI_ISL_1018219|2021-02-01:0.0009446888):0.0000391289,((((((hCoV-19/SouthAfrica/KRISP-K005306/2020|EPI_ISL_678599|2020-10-29:0.0000007185,hCoV-19/SouthAfrica/KRISP-K004336/2020|EPI_ISL_660212|2020-10-26:0.0000348614):0.0001399205,hCoV-19/SouthAfrica/KRISP-0340/2020|EPI_ISL_487307|2020-06-17:0.0001065079):0.0000692660,hCoV-19/SouthAfrica/KRISP-K004047/2020|EPI_ISL_635026|2020-10-20:0.0000697257):0.0000007185,(((((((((((hCoV-19/SouthAfrica/KRISP-K004335/2020|EPI_ISL_660211|2020-10-27:0.0000007185,hCoV-19/SouthAfrica/KRISP-K004069/2020|EPI_ISL_635047|2020-10-20:0.0000007185):0.0000007185,hCoV-19/SouthAfrica/KRISP-K004066/2020|EPI_ISL_635045|2020-10-20:0.0000348397):0.0000346533,hCoV-19/SouthAfrica/KRISP-K004065/2020|EPI_ISL_635044|2020-10-20:0.0001060956):0.0002447510,(hCoV-19/SouthAfrica/KRISP-K004357-CE1/2020|EPI_ISL_660225|2020-11-02:0.0000346677,(hCoV-19/SouthAfrica/KRISP-K004365-CE1/2020|EPI_ISL_660227|2020-10-30:0.0000007185,hCoV-19/SouthAfrica/KRISP-K004280-CE1/2020|EPI_ISL_660163|2020-11-05:0.0000007185):0.0000007185):0.0001047673):0.0000007185,(hCoV-19/SouthAfrica/KRISP-K004338/2020|EPI_ISL_660214|2020-10-28:0.0002450961,hCoV-19/SouthAfrica/KRISP-K003491/2020|EPI_ISL_602821|2020-09-14:0.0001398173):0.0000340022):0.0000007185,hCoV-19/SouthAfrica/KRISP-K004588/2020|EPI_ISL_660618|2020-11-06:0.0003140059):0.0000348739,(hCoV-19/NewZealand/21CV0004/2021|EPI_ISL_794611|2021-01-01:0.0000699513,hCoV-19/SouthAfrica/KRISP-K007827/2020|EPI_ISL_860595|2020-12-21:0.0000007185):0.0003502680):0.0000007185,(hCoV-19/SouthAfrica/KRISP-K002586/2020|EPI_ISL_535451|2020-08-01:0.0000692975,hCoV-19/SouthAfrica/KRISP-GH01034869/2020|EPI_ISL_736994|2020-11-25:0.0003500600):0.0000007185):0.0000007185,((hCoV-19/SouthAfrica/KRISP-K004551/2020|EPI_ISL_660248|2020-10-27:0.0000342235,hCoV-19/SouthAfrica/KRISP-K005308/2020|EPI_ISL_678601|2020-10-30:0.0000020288):0.0000343484,(hCoV-19/SouthAfrica/KRISP-K004321/2020|EPI_ISL_660197|2020-10-26:0.0000007185,hCoV-19/SouthAfrica/KRISP-K004060/2020|EPI_ISL_635039|2020-10-20:0.0000007185):0.0000015529):0.0001048269):0.0000345998,hCoV-19/SouthAfrica/KRISP-K004646/2020|EPI_ISL_660660|2020-11-03:0.0000007185):0.0000007185,hCoV-19/Ireland/WW-NVRL-MPY84026/2020|EPI_ISL_767837|2020-03-20:0.0000007185):0.0000007185):0.0000007185,hCoV-19/SouthAfrica/KRISP-0143/2020|EPI_ISL_467493|2020-05-21:0.0000345986):0.0000348835,(((hCoV-19/Portugal/PT1701/2020|EPI_ISL_693630|2020-08-24:0.0000000000,hCoV-19/Portugal/PT1704/2020|EPI_ISL_693633|2020-08-24:0.0000000000):0.0000007185,hCoV-19/Portugal/PT1703/2020|EPI_ISL_693632|2020-08-22:0.0000007185):0.0000007185,hCoV-19/Portugal/PT1739/2020|EPI_ISL_693535|2020-09-02:0.0000758152):0.0002095833):0.0000007185):0.0000007185):0.0000007185,(((((hCoV-19/Philippines/PH-RITM-0024/2020|EPI_ISL_833338|2020-10-12:0.0002437102,hCoV-19/Philippines/PH-RITM-0032/2020|EPI_ISL_833340|2020-11-06:0.0002312140):0.0001215152,(hCoV-19/Azerbaijan/Aghayev-02/2021|EPI_ISL_882638|2021-01-02:0.0002457349,hCoV-19/Azerbaijan/Aghayev-04/2021|EPI_ISL_882640|2021-01-04:0.0002457417):0.0000066490):0.0000270510,((hCoV-19/SouthAfrica/KRISP-EC-K005259/2020|EPI_ISL_678581|2020-11-18:0.0002283000,hCoV-19/Mozambique/INS-K007969/2020|EPI_ISL_887426|2020-09-08:0.0002828885):0.0000349988,hCoV-19/Nigeria/ON969-CV145/2020|EPI_ISL_527892|2020-06-17:0.0001399947):0.0000339610):0.0000007185,((hCoV-19/Slovenia/LabVir-5837/2020|EPI_ISL_960305|2020-06-26:0.0000348988,hCoV-19/HongKong/VM20008964-2/2020|EPI_ISL_539851|2020-04-03:0.0000007185):0.0000348836,(((((hCoV-19/SouthAfrica/NHLS-UCT-GS-0654/2020|EPI_ISL_700599|2020-10-22:0.0000007185,hCoV-19/SouthAfrica/NHLS-UCT-GS-7041-KRISP/2020|EPI_ISL_696508|2020-11-24:0.0001048696):0.0001394869,(hCoV-19/SouthAfrica/UFS-VIRO-NGS-112/2020|EPI_ISL_912518|2020-10-26:0.0000745260,hCoV-19/SouthAfrica/KRISP-K004056/2020|EPI_ISL_635035|2020-10-20:0.0002451871):0.0000346759):0.0000007185,(((((hCoV-19/SouthAfrica/UFS-VIRO-NGS-52/2020|EPI_ISL_940151|2020-11-11:0.0000007185,hCoV-19/SouthAfrica/UFS-VIRO-NGS-67/2020|EPI_ISL_940152|2020-11-06:0.0000007185):0.0001433680,((hCoV-19/SouthAfrica/UFS-VIRO-NGS-106/2020|EPI_ISL_912503|2020-10-30:0.0000392393,hCoV-19/SouthAfrica/UFS-VIRO-NGS-74/2020|EPI_ISL_912475|2020-11-18:0.0000361312):0.0000723459,hCoV-19/SouthAfrica/UFS-VIRO-NGS-109/2020|EPI_ISL_912482|2020-10-26:0.0001087605):0.0000360365):0.0000007185,(((hCoV-19/SouthAfrica/UFS-VIRO-NGS-90/2020|EPI_ISL_940154|2020-12-01:0.0000781399,hCoV-19/SouthAfrica/UFS-VIRO-NGS-99/2020|EPI_ISL_912464|2020-11-09:0.0000364361):0.0003607542,hCoV-19/SouthAfrica/UFS-VIRO-NGS-91/2020|EPI_ISL_912467|2020-12-01:0.0003435579):0.0000281516,hCoV-19/SouthAfrica/UFS-VIRO-NGS-94/2020|EPI_ISL_912489|2020-11-30:0.0003575293):0.0000007185):0.0000007185,(hCoV-19/SouthAfrica/R10178/2020|EPI_ISL_490261|2020-05-20:0.0001091270,hCoV-19/SouthAfrica/R10571-20/2020|EPI_ISL_939658|2020-10-06:0.0000361097):0.0000007185):0.0000007185,((hCoV-19/SouthAfrica/UFS-VIRO-NGS-51/2020|EPI_ISL_912535|2020-11-11:0.0000007185,hCoV-19/SouthAfrica/UFS-VIRO-NGS-60/2020|EPI_ISL_912481|2020-11-16:0.0000007185):0.0002097316,hCoV-19/SouthAfrica/UFS-VIRO-NGS-56/2020|EPI_ISL_912536|2020-11-19:0.0002486085):0.0001047992):0.0000007185):0.0000007185,(hCoV-19/SouthAfrica/UFS-VIRO-NGS-84/2020|EPI_ISL_912460|2020-11-26:0.0001112217,hCoV-19/SouthAfrica/KRISP-K005314/2020|EPI_ISL_678607|2020-11-15:0.0001047148):0.0000007185):0.0000348808,(hCoV-19/Ireland/D-NVRL-AIIDM0017v1/2020|EPI_ISL_644252|2020-06-09:0.0001048892,hCoV-19/Morocco/6888/2020|EPI_ISL_459966|2020-03-15:0.0000698512):0.0000348465):0.0000007185):0.0000007185):0.0000007185,((((hCoV-19/Rwanda/NRLNAT2050/2020|EPI_ISL_960242|2020-08-30:0.0001395113,hCoV-19/Morocco/FMP-59/2020|EPI_ISL_775260|2020-12-21:0.0001395044):0.0000016789,hCoV-19/Morocco/FMP-44/2020|EPI_ISL_775220|2020-12-15:0.0002447754):0.0000692808,(hCoV-19/India/KA-NIMH-SEQ-56/2020|EPI_ISL_845888|2020-12-29:0.0003663973,hCoV-19/Turkey/Ankara_GUMV_41954/2020|EPI_ISL_730620|2020-10-22:0.0003151719):0.0000337783):0.0000016122,(((((hCoV-19/Liaoning/IVDC-02/2020|EPI_ISL_498694|2020-07-22:0.0001748650,hCoV-19/Russia/KDA-RII-MH4855S/2020|EPI_ISL_733275|2020-10-18:0.0003149226):0.0000340366,hCoV-19/Taiwan/CGMH-CGU-37/2020|EPI_ISL_956317|2020-10-27:0.0003140583):0.0000007185,((((((hCoV-19/SouthAfrica/NHLS-UCT-GP-5002/2020|EPI_ISL_700413|2020-04-15:0.0000007185,hCoV-19/SouthAfrica/NHLS-UCT-GS-2391/2020|EPI_ISL_960167|2020-06-05:0.0000007185):0.0000007185,(hCoV-19/SouthAfrica/NHLS-UCT-GP-5256/2020|EPI_ISL_700471|2020-04-30:0.0000348574,hCoV-19/SouthAfrica/R13191-20/2020|EPI_ISL_622910|2020-06-30:0.0001421079):0.0000348421):0.0000007185,hCoV-19/SouthAfrica/NHLS-UCT-GS-3462/2020|EPI_ISL_640132|2020-09-28:0.0001746020):0.0001047768,hCoV-19/Serbia/Lipljan-005360911/2020|EPI_ISL_904010|2020-11-09:0.0002447593):0.0000007185,hCoV-19/Algeria/G38218-8852/2020|EPI_ISL_766865|2020-06-19:0.0001747990):0.0000007185,(hCoV-19/Algeria/G35155-8850/2020|EPI_ISL_766864|2020-07-15:0.0000007185,hCoV-19/Romania/Mioveni-24095/2020|EPI_ISL_468156|2020-05-08:0.0000007185):0.0000007185):0.0000007185):0.0000007185,hCoV-19/Algeria/G38599-8859/2020|EPI_ISL_766871|2020-06-20:0.0001048095):0.0000348804,(((hCoV-19/Mozambique/INS-K007957/2020|EPI_ISL_887434|2020-09-28:0.0004379868,hCoV-19/SouthAfrica/VIDA-KRISP-V001001/2021|EPI_ISL_940866|2021-01-05:0.0004808522):0.0000777339,hCoV-19/UnitedArabEmirates/3770/2020|EPI_ISL_859845|2020-10-27:0.0001751684):0.0000339919,hCoV-19/England/ALDP-71CF0D/2020|EPI_ISL_557620|2020-07-01:0.0001065093):0.0000338998):0.0000007185):0.0000007185):0.0000007185):0.0000007185,(((((((hCoV-19/Philippines/PH-RITM-0022/2020|EPI_ISL_833336|2020-10-26:0.0000742414,hCoV-19/Jordan/AM-ALSR-5160/2020|EPI_ISL_730399|2020-10-21:0.0000692972):0.0000007185,hCoV-19/Jordan/SEARCH-5436/2020|EPI_ISL_755129|2020-08-18:0.0000348863):0.0000007185,(hCoV-19/Jordan/AQ-ALSR-5270/2020|EPI_ISL_730508|2020-10-08:0.0001391833,(hCoV-19/Jordan/AZ-ALSR-5301/2020|EPI_ISL_730537|2020-10-31:0.0000348063,(hCoV-19/Jordan/AM-ALSR-5306/2020|EPI_ISL_730542|2020-10-31:0.0000007185,hCoV-19/Jordan/AM-ALSR-5311/2020|EPI_ISL_730547|2020-10-31:0.0000007185):0.0000695809):0.0000007185):0.0000348069):0.0001744530,hCoV-19/SouthAfrica/UFS-VIRO-NGS-105/2020|EPI_ISL_912532|2020-11-08:0.0002835522):0.0000346838,hCoV-19/SouthAfrica/KRISP-K005324/2020|EPI_ISL_678614|2020-11-15:0.0002098304):0.0000007185,hCoV-19/HongKong/HKPU-1166/2020|EPI_ISL_610211|2020-06-23:0.0000007185):0.0000007185,((((((hCoV-19/SouthAfrica/KRISP-K004340/2020|EPI_ISL_660216|2020-10-29:0.0000347489,(hCoV-19/SouthAfrica/KRISP-K004313/2020|EPI_ISL_660191|2020-10-25:0.0000347497,hCoV-19/SouthAfrica/KRISP-K004640/2020|EPI_ISL_660655|2020-11-03:0.0000007185):0.0000007185):0.0001389557,(hCoV-19/SouthAfrica/KRISP-K003394/2020|EPI_ISL_602782|2020-09-11:0.0001389509,hCoV-19/SouthAfrica/KRISP-K003346/2020|EPI_ISL_602738|2020-09-07:0.0001044275):0.0000007185):0.0000691947,hCoV-19/SouthAfrica/KRISP-K004068/2020|EPI_ISL_635046|2020-10-20:0.0002148303):0.0001052236,(hCoV-19/Peru/MOQ-UPCH-0332/2020|EPI_ISL_812488|2020-11-30:0.0004513117,hCoV-19/Colombia/PUT-INS-VG-768/2020|EPI_ISL_1017710|2020-11-26:0.0001844941):0.0000742382):0.0000344434,(hCoV-19/SouthAfrica/KRISP-K004308/2020|EPI_ISL_660186|2020-10-27:0.0001091459,hCoV-19/SouthAfrica/KRISP-K004309/2020|EPI_ISL_660187|2020-10-27:0.0001104229):0.0000702760):0.0000014470,((hCoV-19/Hebei/IVDC-01-01/2021|EPI_ISL_796012|2021-01-03:0.0000007185,((hCoV-19/Hebei/IVDC-01-05/2021|EPI_ISL_796013|2021-01-02:0.0000007185,hCoV-19/Hebei/IVDC-05-05/2021|EPI_ISL_796021|2021-01-03:0.0000007185):0.0000348947,hCoV-19/Hebei/IVDC-08-01/2021|EPI_ISL_796024|2021-01-04:0.0000007185):0.0000348949):0.0003846694,hCoV-19/SouthAfrica/R10703/2020|EPI_ISL_490292|2020-06-12:0.0001455704):0.0000348773):0.0000007185):0.0000007185):0.0000007185,((((((((hCoV-19/Nigeria/FC-CV362/2020|EPI_ISL_730025|2020-07-07:0.0001140935,hCoV-19/Nigeria/NCDC-08/2020|EPI_ISL_737200|2020-08-21:0.0001754078):0.0000007185,(hCoV-19/Nigeria/FC-CV529/2020|EPI_ISL_872604|2020-09-05:0.0001048125,(hCoV-19/Nigeria/FC-CV532/2020|EPI_ISL_872606|2020-11-15:0.0003140896,hCoV-19/Nigeria/FC-CV247/2020|EPI_ISL_729932|2020-07-08:0.0001048310):0.0000007185):0.0000697312):0.0000007185,((((((((((((((hCoV-19/Nigeria/NCDC-11d/2020|EPI_ISL_766051|2020-12-22:0.0000368982,hCoV-19/Nigeria/CV678/2021|EPI_ISL_977565|2021-01-08:0.0001045794):0.0000007185,hCoV-19/Nigeria/CV573/2020|EPI_ISL_906291|2020-12-04:0.0001395244):0.0000007185,((hCoV-19/Ghana/WACCBIP-GS92/2021|EPI_ISL_944665|2021-01-06:0.0000356131,hCoV-19/Nigeria/CV675/2020|EPI_ISL_1035826|2020-12-25:0.0000522350):0.0000520029,(hCoV-19/Nigeria/FC-CV553/2020|EPI_ISL_872619|2020-12-11:0.0001054398,hCoV-19/Nigeria/CV666/2020|EPI_ISL_1035818|2020-12-19:0.0001048378):0.0000346158):0.0000007185):0.0000007185,(hCoV-19/Nigeria/FC-CV545/2020|EPI_ISL_872616|2020-12-07:0.0001048208,((((((hCoV-19/Sweden/21-00156/2020|EPI_ISL_913487|2020-12-29:0.0000000000,hCoV-19/Sweden/20-13161/2020|EPI_ISL_766714|2020-12-27:0.0000000000):0.0000007185,hCoV-19/Sweden/21-00161/2020|EPI_ISL_913488|2020-12-29:0.0000007185):0.0000348380,(hCoV-19/Sweden/21-00162/2020|EPI_ISL_913489|2020-12-29:0.0000007185,hCoV-19/Sweden/21-00145/2021|EPI_ISL_913490|2021-01-01:0.0000007185):0.0000007185):0.0000700532,hCoV-19/Luxembourg/LNS8628703/2021|EPI_ISL_910954|2021-01-11:0.0001057487):0.0000007185,((hCoV-19/Singapore/1522/2020|EPI_ISL_803974|2020-12-31:0.0000007185,(hCoV-19/Singapore/1532/2020|EPI_ISL_803983|2020-12-29:0.0000007185,hCoV-19/Singapore/7/2021|EPI_ISL_803993|2021-01-01:0.0000007185):0.0000007185):0.0000007185,hCoV-19/Singapore/1523/2020|EPI_ISL_803975|2020-12-31:0.0000347341):0.0000348787):0.0000007185,hCoV-19/Nigeria/BCVL-19050/2021|EPI_ISL_985128|2021-01-11:0.0000007185):0.0000007185):0.0000346187):0.0000007185,hCoV-19/Nigeria/CV608/2020|EPI_ISL_906301|2020-12-17:0.0001048215):0.0000348816,(hCoV-19/Nigeria/CV668/2020|EPI_ISL_1035820|2020-12-20:0.0001048223,((hCoV-19/Argentina/INEI099214/2020|EPI_ISL_856759|2020-12-24:0.0000007185,hCoV-19/Argentina/INEI099212/2020|EPI_ISL_856757|2020-12-24:0.0000007185):0.0000698197,hCoV-19/Argentina/INEI098807/2020|EPI_ISL_856756|2020-12-21:0.0000007185):0.0001048399):0.0000007185):0.0000007185,(hCoV-19/Nigeria/BCVL-18760/2021|EPI_ISL_985125|2021-01-08:0.0000697478,(hCoV-19/Ghana/NMIMR-TRA-140/2021|EPI_ISL_1018073|2021-01-10:0.0001393604,hCoV-19/Nigeria/CV664/2020|EPI_ISL_1035816|2020-12-19:0.0000355403):0.0001048983):0.0000007185):0.0000007185,(hCoV-19/Nigeria/FC-CV557/2020|EPI_ISL_872622|2020-12-22:0.0002447638,hCoV-19/Nigeria/CV606/2020|EPI_ISL_906299|2020-12-17:0.0001742552):0.0000007185):0.0000348812,hCoV-19/Nigeria/FC-CV539/2020|EPI_ISL_872611|2020-11-30:0.0000348798):0.0000007185,((hCoV-19/Italy/VEN-IZSVe-21RS76_PD/2021|EPI_ISL_977246|2021-01-13:0.0001741925,(hCoV-19/Nigeria/CV578/2020|EPI_ISL_906302|2020-12-04:0.0000007185,hCoV-19/Nigeria/CV579/2020|EPI_ISL_906303|2020-12-06:0.0000007185):0.0000697966):0.0000346016,(hCoV-19/Nigeria/CV632/2020|EPI_ISL_941281|2020-11-26:0.0000753286,(hCoV-19/Nigeria/CV663/2020|EPI_ISL_1035815|2020-12-18:0.0000007185,hCoV-19/Nigeria/CV671/2020|EPI_ISL_1035822|2020-12-23:0.0000007185):0.0002446431):0.0000007185):0.0000007185):0.0000007185,(((hCoV-19/Nigeria/FC-CV558/2020|EPI_ISL_872623|2020-12-27:0.0001048231,hCoV-19/Nigeria/CV568/2020|EPI_ISL_906287|2020-12-03:0.0001395997):0.0000349673,(hCoV-19/Nigeria/NCDC-10d/2020|EPI_ISL_825807|2020-12-16:0.0000007185,hCoV-19/Nigeria/NCDC-1d/2020|EPI_ISL_825385|2020-12-15:0.0000007185):0.0002516602):0.0000697209,hCoV-19/Nigeria/NCDC-2d/2020|EPI_ISL_825437|2020-12-10:0.0002156189):0.0000007185):0.0000007185,(hCoV-19/Nigeria/FC-CV542/2020|EPI_ISL_872613|2020-12-03:0.0002096933,(hCoV-19/Nigeria/CV673/2020|EPI_ISL_1035824|2020-12-24:0.0000007185,hCoV-19/Nigeria/CV676/2020|EPI_ISL_1035827|2020-12-29:0.0000349294):0.0002095793):0.0000007185):0.0000007185,hCoV-19/Nigeria/CV674/2020|EPI_ISL_1035825|2020-12-24:0.0001501035):0.0003140540,hCoV-19/Nigeria/FC-CV526/2020|EPI_ISL_872601|2020-08-06:0.0001746335):0.0000007185):0.0000007185,(hCoV-19/Nigeria/FC-CV543/2020|EPI_ISL_872614|2020-12-03:0.0002453248,hCoV-19/Nigeria/FC-CV528/2020|EPI_ISL_872603|2020-08-08:0.0001403972):0.0000687288):0.0001048493,(((((hCoV-19/Nigeria/FC-CV550/2020|EPI_ISL_872618|2020-12-11:0.0002448428,hCoV-19/Nigeria/AK-CV269/2020|EPI_ISL_729953|2020-06-29:0.0000696910):0.0000007185,hCoV-19/Nigeria/AK-CV274/2020|EPI_ISL_729958|2020-07-25:0.0001396363):0.0000347070,hCoV-19/Nigeria/ON507-CV44/2020|EPI_ISL_487111|2020-05-24:0.0001050195):0.0000007185,hCoV-19/Nigeria/AK-CV321/2020|EPI_ISL_729992|2020-07-17:0.0001395057):0.0000348894,(hCoV-19/Germany/BE-ChVir-3184-a-4310/2020|EPI_ISL_806534|2020-04-13:0.0001048268,hCoV-19/Georgia/Tb-171516/2020|EPI_ISL_763062|2020-12-21:0.0005955442):0.0000007185):0.0000007185):0.0000697212,hCoV-19/SouthAfrica/KRISP-K003476/2020|EPI_ISL_602808|2020-09-14:0.0001395170):0.0000007185,(((((hCoV-19/Ghana/NMIMR-NTRA-15010/2020|EPI_ISL_1018093|2020-12-24:0.0001387728,hCoV-19/Nigeria/CV603/2020|EPI_ISL_906296|2020-12-16:0.0001386239):0.0001386745,hCoV-19/Nigeria/OS-CV304/2020|EPI_ISL_729982|2020-10-05:0.0001041076):0.0000007185,hCoV-19/Nigeria/CV624/2021|EPI_ISL_906283|2021-01-13:0.0001734225):0.0002524340,hCoV-19/Ecuador/ZZL-6/2020|EPI_ISL_1014102|2020-10-30:0.0003585566):0.0000268621,(((hCoV-19/Ghana/NMIMR-NTRA-15338/2020|EPI_ISL_1018096|2020-12-27:0.0004569868,hCoV-19/Ghana/WACCBIP-GS02/2020|EPI_ISL_884827|2020-07-20:0.0000350205):0.0000007185,hCoV-19/Ghana/WACCBIP-GS34/2020|EPI_ISL_884854|2020-08-03:0.0001746290):0.0000346006,hCoV-19/Ghana/NMIMR-NTRA-9791/2020|EPI_ISL_1018100|2020-11-13:0.0003497788):0.0000348828):0.0000007185):0.0000007185,((((hCoV-19/Ghana/UHAS-K674/2020|EPI_ISL_628760|2020-07-07:0.0001062233,hCoV-19/Ghana/WACCBIP-GS19/2020|EPI_ISL_884842|2020-07-30:0.0000697409):0.0000007185,hCoV-19/Ghana/WACCBIP-GS14/2020|EPI_ISL_884839|2020-08-24:0.0002792630):0.0000345966,((hCoV-19/Ghana/NMIMR-NTRA-8993/2020|EPI_ISL_1018099|2020-11-06:0.0003499523,hCoV-19/Ghana/UHAS-G441/2020|EPI_ISL_648124|2020-06-12:0.0000758783):0.0000007185,hCoV-19/Ghana/WACCBIP-GS09/2020|EPI_ISL_884834|2020-07-20:0.0001048533):0.0000346092):0.0000348852,(((hCoV-19/Bangladesh/CHRF-0117/2020|EPI_ISL_906092|2020-12-12:0.0000713047,(hCoV-19/Bangladesh/GRBL_S6/2020|EPI_ISL_890190|2020-11-14:0.0000007185,hCoV-19/Bangladesh/GRMDRC-5/2020|EPI_ISL_775214|2020-11-14:0.0000007185):0.0001062909):0.0001047161,hCoV-19/Bangladesh/CHRF-0009/2020|EPI_ISL_468077|2020-04-08:0.0000007185):0.0000007185,hCoV-19/Bangladesh/CU-CTG-18/2020|EPI_ISL_735495|2020-11-15:0.0001745038):0.0000346104):0.0000007185):0.0000007185):0.0000007185,hCoV-19/Greece/AYTH_8/2020|EPI_ISL_476835|2020-04-04:0.0000007185):0.0000007185,(hCoV-19/SouthAfrica/KRISP-EC-K005273/2020|EPI_ISL_678586|2020-11-19:0.0002291711,((((((hCoV-19/SouthAfrica/KRISP-K004531-CS1/2020|EPI_ISL_660229|2020-11-16:0.0000000000,hCoV-19/SouthAfrica/KRISP-K004725-CS1/2020|EPI_ISL_660258|2020-11-18:0.0000000000):0.0000007185,hCoV-19/SouthAfrica/KRISP-K004724-CS1/2020|EPI_ISL_660257|2020-11-18:0.0000007185):0.0000007185,hCoV-19/SouthAfrica/KRISP-K007757/2020|EPI_ISL_825475|2020-12-14:0.0001398517):0.0000014470,hCoV-19/SouthAfrica/KRISP-BH02956621/2020|EPI_ISL_736984|2020-11-25:0.0001049980):0.0001399514,hCoV-19/Mozambique/INS-K007899/2020|EPI_ISL_887473|2020-12-05:0.0001397433):0.0001752228,hCoV-19/Iran/Tehran-05V/2020|EPI_ISL_1014686|2020-12-09:0.0003855118):0.0000095751):0.0000246918):0.0001054104,hCoV-19/BosniaandHerzegovina/AGC-215/2021|EPI_ISL_959650|2021-01-10:0.0001047000):0.0000007185,hCoV-19/Romania/284508/2020|EPI_ISL_455471|2020-05-14:0.0000348361):0.0000007185,((hCoV-19/Kenya/C22/2020|EPI_ISL_457845|2020-03-17:0.0000007185,hCoV-19/Ecuador/178767/2020|EPI_ISL_940769|2020-12-31:0.0001399298):0.0000007185,(hCoV-19/Ireland/WX-NVRL-76IRL50728/2020|EPI_ISL_639909|2020-10-20:0.0000390140,hCoV-19/Crimea/SRC-80603/2020|EPI_ISL_428901|2020-03-23:0.0000696224):0.0000007185):0.0000007185):0.0000007185,(((hCoV-19/Gambia/S-3087K/2020|EPI_ISL_810986|2020-10-01:0.0000007185,hCoV-19/Kenya/C3381/2020|EPI_ISL_568714|2020-04-30:0.0000348531):0.0000007185,hCoV-19/SaintMartin/IPG-7354/2020|EPI_ISL_613453|2020-04-02:0.0000348343):0.0000007185,(((hCoV-19/Nigeria/ED20-CV162/2020|EPI_ISL_527881|2020-03-30:0.0001044511,hCoV-19/Kenya/C25853/2020|EPI_ISL_806679|2020-06-28:0.0001490578):0.0000007185,hCoV-19/Egypt/CUNCI-HGC12I005/2021|EPI_ISL_890198|2021-01-09:0.0000007185):0.0000007185,hCoV-19/USA/NM-UNM-00793/2020|EPI_ISL_610259|2020-05-05:0.0000007185):0.0000007185):0.0000007185):0.0000007185,((hCoV-19/DRC/10532/2020|EPI_ISL_527532|2020-05-20:0.0000358109,hCoV-19/Thailand/Bangkok-Tho07/2020|EPI_ISL_708823|2020-10-31:0.0003839504):0.0000007185,hCoV-19/Ecuador/USFQ-1112/2020|EPI_ISL_486847|2020-06-30:0.0000348376):0.0000007185):0.0000007185,((((hCoV-19/SouthAfrica/KRISP-EC-K005253/2020|EPI_ISL_678551|2020-11-18:0.0000727086,hCoV-19/SouthAfrica/KRISP-EC-K005282/2020|EPI_ISL_678588|2020-11-19:0.0002994395):0.0000702023,hCoV-19/Kenya/C5696/2020|EPI_ISL_568771|2020-05-11:0.0000374645):0.0000007185,(hCoV-19/SouthAfrica/KRISP-K004320/2020|EPI_ISL_660196|2020-10-26:0.0000698612,hCoV-19/Kenya/C15659/2020|EPI_ISL_806654|2020-06-08:0.0000758339):0.0000007185):0.0000007185,((hCoV-19/Kenya/C460/2020|EPI_ISL_457910|2020-04-08:0.0000007185,hCoV-19/Egypt/CCHE57357-A-25/2020|EPI_ISL_812801|2020-05-27:0.0002093879):0.0000007185,(hCoV-19/Nigeria/AK-CV273/2020|EPI_ISL_729957|2020-07-20:0.0002787887,hCoV-19/Egypt/CUNCI-HGC12I036/2021|EPI_ISL_890219|2021-01-09:0.0000007185):0.0000007185):0.0000007185):0.0000007185):0.0000007185,((hCoV-19/Italy/ABR-IZSGC-TE49482/2020|EPI_ISL_529005|2020-05-16:0.0000007185,hCoV-19/Australia/NSW518/2020|EPI_ISL_455058|2020-05-05:0.0000007185):0.0000007185,hCoV-19/env/Austria/CeMM3055/2020|EPI_ISL_934638|2020-12-17:0.0000007185):0.0000007185):0.0000007185,(hCoV-19/SouthAfrica/R03006/2020|EPI_ISL_417186|2020-03-07:0.0000696273,hCoV-19/Luxembourg/Lux1/2020|EPI_ISL_413593|2020-02-29:0.0000348377):0.0000007185):0.0000007185,((hCoV-19/Egypt/CUNCI-HGC9I011/2020|EPI_ISL_857327|2020-12-25:0.0001408848,hCoV-19/Kenya/C2562/2020|EPI_ISL_457881|2020-04-25:0.0000375831):0.0000007185,(hCoV-19/Kenya/C26/2020|EPI_ISL_457846|2020-03-21:0.0000007185,hCoV-19/Kenya/C815/2020|EPI_ISL_568706|2020-04-16:0.0000357421):0.0000348369):0.0000007185):0.0000007185,((hCoV-19/Poland/1110540/2020|EPI_ISL_450528|2020-03-30:0.0000348393,(hCoV-19/Croatia/AU-S10new/2020|EPI_ISL_468656|2020-04-09:0.0000348449,hCoV-19/Croatia/OY-S1new/2020|EPI_ISL_454574|2020-04-09:0.0000348699):0.0000348336):0.0000007185,((hCoV-19/SouthAfrica/R07601/2020|EPI_ISL_450300|2020-03-30:0.0000360737,(hCoV-19/Kenya/C15470/2020|EPI_ISL_806653|2020-06-08:0.0000374242,hCoV-19/Kenya/C27640/2020|EPI_ISL_806627|2020-07-02:0.0000730793):0.0000007185):0.0000007185,(hCoV-19/Cuba/USAFSAM-S030/2020|EPI_ISL_513312|2020-03-19:0.0000347651,hCoV-19/Uganda/UG019/2020|EPI_ISL_451201|2020-04-30:0.0000696255):0.0000007185):0.0000007185):0.0000007185):0.0000007185,((hCoV-19/SouthAfrica/KRISP-0017/2020|EPI_ISL_467433|2020-04-03:0.0000007185,(((hCoV-19/Mexico/PUE-InDRE_129/2020|EPI_ISL_913932|2020-10-21:0.0000348681,hCoV-19/Kenya/C6977/2020|EPI_ISL_568822|2020-05-15:0.0000364360):0.0000007185,((((hCoV-19/Kenya/C64723/2020|EPI_ISL_968887|2020-10-15:0.0002463928,hCoV-19/Kenya/C81180/2021|EPI_ISL_969027|2021-01-24:0.0000380546):0.0001201662,hCoV-19/Kenya/C81713/2021|EPI_ISL_969074|2021-01-29:0.0000007185):0.0000007185,hCoV-19/Scotland/CVR3211/2020|EPI_ISL_449230|2020-04-16:0.0000347476):0.0000348421,((hCoV-19/Italy/LOM-UniMI-L384/2020|EPI_ISL_542307|2020-03-09:0.0000007185,hCoV-19/Egypt/CUNCI-HGC12I004/2021|EPI_ISL_890197|2021-01-09:0.0000007185):0.0000007185,(hCoV-19/Luxembourg/LNS8705424/2020|EPI_ISL_445057|2020-04-23:0.0000007185,hCoV-19/Luxembourg/LNS2129030/2020|EPI_ISL_445073|2020-04-23:0.0001446482):0.0001401991):0.0000348386):0.0000007185):0.0000007185,((hCoV-19/Nigeria/AK-CV324/2020|EPI_ISL_729994|2020-07-27:0.0001743432,(hCoV-19/NewZealand/20VR3128/2020|EPI_ISL_579426|2020-05-01:0.0000007185,hCoV-19/NewZealand/20VR3476/2020|EPI_ISL_579496|2020-06-22:0.0000007185):0.0000696248):0.0000007185,hCoV-19/SaintBarthelemy/IPG-7329/2020|EPI_ISL_613429|2020-03-13:0.0000348495):0.0000007185):0.0000007185):0.0000007185,(hCoV-19/Gambia/S-290/2020|EPI_ISL_810985|2020-08-05:0.0000007185,hCoV-19/env/Liechtenstein/CeMM3293/2021|EPI_ISL_1008286|2021-01-20:0.0000696265):0.0000007185):0.0000007185):0.0000007185,(hCoV-19/Egypt/C-CEIRS-8MOH/2020|EPI_ISL_605782|2020-05-17:0.0000712896,hCoV-19/Egypt/CUNCI-HGC12I035/2021|EPI_ISL_890218|2021-01-09:0.0000007185):0.0000007185):0.0000007185,hCoV-19/CzechRepublic/NRL-6847-2/2020|EPI_ISL_584073|2020-05-10:0.0000007185):0.0000007185,((((hCoV-19/DRC/10507/2020|EPI_ISL_527492|2020-05-18:0.0000007185,hCoV-19/DRC/10508/2020|EPI_ISL_527494|2020-05-20:0.0000007185):0.0000350999,hCoV-19/Kenya/C19774/2020|EPI_ISL_806665|2020-06-18:0.0000364211):0.0000348229,hCoV-19/Kenya/C5902/2020|EPI_ISL_568779|2020-05-12:0.0000357164):0.0000007185,hCoV-19/Kenya/C589/2020|EPI_ISL_457913|2020-04-11:0.0000007185):0.0000007185):0.0000007185,(((hCoV-19/Nigeria/ED82-CV208/2020|EPI_ISL_527886|2020-04-24:0.0000007185,hCoV-19/Kenya/C724/2020|EPI_ISL_568705|2020-04-16:0.0000375110):0.0000007185,(hCoV-19/Kenya/C65909/2020|EPI_ISL_968972|2020-10-22:0.0002217718,hCoV-19/Ghana/UHAS-W247/2020|EPI_ISL_861459|2020-12-03:0.0003292730):0.0000339310):0.0000007185,(hCoV-19/Congo/Q001C130AO_2101-TM-r1-044/2021|EPI_ISL_912390|2021-01-07:0.0001774223,hCoV-19/SouthAfrica/KRISP-0376/2020|EPI_ISL_487326|2020-06-22:0.0000347483):0.0000007185):0.0000007185):0.0000007185,(((((((((((((((((((((((((((((((hCoV-19/Poland/PL_P31/2020|EPI_ISL_455444|2020-03-05:0.0000000000,hCoV-19/Tunisia/2909/2020|EPI_ISL_707791|2020-03-02:0.0000000000):0.0000000000,hCoV-19/India/WB-S13/2020|EPI_ISL_455643|2020-03-30:0.0000000000):0.0000000000,hCoV-19/Moldova/ChVir7776/2020|EPI_ISL_523968|2020-03-11:0.0000000000):0.0000000000,hCoV-19/Australia/NSW39/2020|EPI_ISL_417397|2020-03-11:0.0000000000):0.0000000000,hCoV-19/Moldova/ChVir7768/2020|EPI_ISL_523960|2020-03-13:0.0000000000):0.0000000000,hCoV-19/India/KA-CS1029/2020|EPI_ISL_811163|2020-07-20:0.0000000000):0.0000000000,hCoV-19/India/WB-IK18/2020|EPI_ISL_508347|2020-04-24:0.0000000000):0.0000000000,hCoV-19/India/MH-CCMB-NIV3/2020|EPI_ISL_450323|2020-03-27:0.0000000000):0.0000000000,hCoV-19/SouthAfrica/KRISP-0035/2020|EPI_ISL_467441|2020-03-27:0.0000000000):0.0000000000,hCoV-19/SaintMartin/IPG-7357/2020|EPI_ISL_613456|2020-04-07:0.0000000000):0.0000000000,hCoV-19/Georgia/Tb-477/2020|EPI_ISL_415642|2020-03-10:0.0000000000):0.0000000000,hCoV-19/Spain/CT-ISCIII-2017687/2020|EPI_ISL_802728|2020-11-09:0.0000000000):0.0000000000,hCoV-19/Germany/BE-ChVir-W1178-8106/2020|EPI_ISL_753945|2020-04-01:0.0000000000):0.0000000000,hCoV-19/Canada/ON-SC0113/2020|EPI_ISL_933619|2020-04-01:0.0000000000):0.0000000000,hCoV-19/Morocco/refstage1/2020|EPI_ISL_476559|2020-02-27:0.0000000000):0.0000000000,hCoV-19/USA/IN-Lilly-IPB0173-02bc03/2020|EPI_ISL_902972|2020-03-20:0.0000000000):0.0000000000,hCoV-19/Iceland/111/2020|EPI_ISL_417691|2020-03-11:0.0000000000):0.0000000000,hCoV-19/Brazil/SP-09/2020|EPI_ISL_416031|2020-03-04:0.0000000000):0.0000000000,hCoV-19/UnitedArabEmirates/L2004034680/2020|EPI_ISL_520671|2020-04-18:0.0000000000):0.0000000000,hCoV-19/Moldova/ChVir7777/2020|EPI_ISL_523966|2020-03-12:0.0000000000):0.0000000000,hCoV-19/Canada/QC-LSPQ-L00220933/2020|EPI_ISL_535806|2020-03-15:0.0000000000):0.0000000000,hCoV-19/India/GJ-GBRC56b/2020|EPI_ISL_447031|2020-05-03:0.0000000000):0.0000000000,hCoV-19/SaintMartin/IPG-7355/2020|EPI_ISL_613454|2020-04-02:0.0000000000):0.0000000000,hCoV-19/Iceland/3381/2020|EPI_ISL_827075|2020-10-25:0.0000000000):0.0000000000,hCoV-19/Italy/LOM-INMI-5925/2020|EPI_ISL_460091|2020-02-22:0.0000000000):0.0000000000,hCoV-19/India/WB-IK9/2020|EPI_ISL_508407|2020-04-13:0.0000000000):0.0000000000,hCoV-19/Germany/BE-ChVir-3190-a-4383/2020|EPI_ISL_806539|2020-04-02:0.0000000000):0.0000000000,hCoV-19/SaudiArabia/KAUST-JEDDAH1056/2020|EPI_ISL_636966|2020-06-23:0.0000000000):0.0000000000,hCoV-19/SaudiArabia/KAUST-JEDDAH538/2020|EPI_ISL_512951|2020-04-23:0.0000000000):0.0000000000,hCoV-19/Italy/LOM-INMI-7070/2020|EPI_ISL_460086|2020-02-24:0.0000000000):0.0000007185,((hCoV-19/Nigeria/ED18-CV161/2020|EPI_ISL_527880|2020-03-25:0.0000346617,(((hCoV-19/Kenya/C70139/2020|EPI_ISL_968914|2020-11-09:0.0000726014,hCoV-19/Kenya/C70133/2020|EPI_ISL_968987|2020-11-09:0.0001118636):0.0002181975,hCoV-19/Ghana/NMIMR-NTRA-13166/2020|EPI_ISL_1018089|2020-12-10:0.0001393426):0.0000345421,hCoV-19/Nigeria/OS294-CV42/2020|EPI_ISL_487113|2020-04-23:0.0001046804):0.0000007185):0.0000007185,((hCoV-19/Nigeria/ED25-CV163/2020|EPI_ISL_527882|2020-05-09:0.0000348390,((hCoV-19/Kenya/C64796/2020|EPI_ISL_968889|2020-10-14:0.0000007185,hCoV-19/Kenya/C64798/2020|EPI_ISL_968891|2020-10-14:0.0000007185):0.0001813852,hCoV-19/Kenya/C51996/2020|EPI_ISL_806611|2020-09-02:0.0001133529):0.0001070966):0.0000007185,hCoV-19/Senegal/600/2020|EPI_ISL_420074|2020-03-20:0.0000348383):0.0000007185):0.0000007185):0.0000007185):0.0000007185):0.0000007185,((((hCoV-19/DRC/10502/2020|EPI_ISL_527547|2020-05-20:0.0000007185,hCoV-19/DRC/10533/2020|EPI_ISL_527548|2020-05-20:0.0000350662):0.0000240289,hCoV-19/Rwanda/D77829-RD/2020|EPI_ISL_707773|2020-06-08:0.0001180162):0.0000104491,(hCoV-19/Congo/Q001C097AE_2101-TM-r1-011/2020|EPI_ISL_912362|2020-12-16:0.0002445402,hCoV-19/Congo/Q001C131AW_2101-TM-r1-045/2020|EPI_ISL_912391|2020-12-10:0.0001090881):0.0002099170):0.0000007185,hCoV-19/Uganda/UG031/2020|EPI_ISL_737952|2020-05-07:0.0000007185):0.0000007185):0.0000007185,((((((hCoV-19/Ecuador/USFQ-531/2020|EPI_ISL_697798|2020-11-30:0.0000000000,hCoV-19/Ecuador/USFQ-539/2020|EPI_ISL_697800|2020-11-30:0.0000000000):0.0000007185,hCoV-19/Ecuador/USFQ-533/2020|EPI_ISL_697799|2020-11-30:0.0000007185):0.0000696202,hCoV-19/DRC/KN-0038/2020|EPI_ISL_417434|2020-03-14:0.0001457889):0.0000007185,(hCoV-19/Mongolia/Imp3989/2020|EPI_ISL_467666|2020-03-25:0.0004190825,hCoV-19/SouthAfrica/KRISP-0410/2020|EPI_ISL_495535|2020-07-02:0.0002093450):0.0000007185):0.0000007185,hCoV-19/Kazakhstan/NCB-2/2020|EPI_ISL_435046|2020-03-25:0.0000348346):0.0000348372,hCoV-19/Denmark/SSI-02/2020|EPI_ISL_416143|2020-02-28:0.0000348381):0.0000007185):0.0000007185,hCoV-19/Australia/NSW527/2020|EPI_ISL_455066|2020-05-01:0.0000007185):0.0000007185,hCoV-19/Slovenia/V0-5244/2020|EPI_ISL_635292|2020-04-06:0.0000348409):0.0000007185,hCoV-19/DRC/7333/2020|EPI_ISL_961016|2020-05-12:0.0000007185):0.0000007185,(hCoV-19/Panama/334000/2020|EPI_ISL_496758|2020-03-23:0.0002278106,hCoV-19/Panama/329877/2020|EPI_ISL_496653|2020-03-06:0.0000007185):0.0000354194):0.0000444147,hCoV-19/Kenya/C15388/2020|EPI_ISL_806652|2020-06-08:0.0000374329):0.0000007185,((hCoV-19/Kenya/C28838/2020|EPI_ISL_806552|2020-07-03:0.0000007185,hCoV-19/Kenya/C28839/2020|EPI_ISL_806553|2020-07-03:0.0000007185):0.0001446836,hCoV-19/Kenya/C14933/2020|EPI_ISL_806650|2020-06-05:0.0000376702):0.0000360116):0.0000934085,(((hCoV-19/Rwanda/AF37991-RD/2020|EPI_ISL_707789|2020-10-19:0.0000763974,hCoV-19/Uganda/UG212/2020|EPI_ISL_954230|2020-12-28:0.0004222464):0.0000007185,hCoV-19/Uganda/UG096/2020|EPI_ISL_738004|2020-08-26:0.0000007185):0.0000007185,hCoV-19/Uganda/UG045/2020|EPI_ISL_737965|2020-07-24:0.0000348447):0.0000689565);
